# Supplementary material for: A Novel Col4a5-G814fs Knock-In Mouse Model Reveals Phenotypic Heterogeneity Among Truncating COL4A5 Mutations in X-Linked Alport Syndrome
Source: Genes (Basel). 2026 Apr 19;17(4):485. doi: 10.3390/genes17040485 (PMC13115719; doi:10.3390/genes17040485)
Supplement: Supplementary file 1 [file genes-17-00485-s001.zip]

Archive with 5 entries (5 files):
- .DS_Store
- Supplementary Figure S1.png
- Supplementary Figure S2.tiff
- Supplementary Table S1.csv
- Supplementary Table S2.csv
