# Supplementary material for: A Novel Col4a5-G814fs Knock-In Mouse Model Reveals Phenotypic Heterogeneity Among Truncating COL4A5 Mutations in X-Linked Alport Syndrome
Source: Genes (Basel). 2026 Apr 19;17(4):485. doi: 10.3390/genes17040485 (PMC13115719; doi:10.3390/genes17040485)
Supplement: Supplementary file 1 [file genes-17-00485-s001.zip › Supplementary Table S1.csv]

ID	Description	GeneRatio	BgRatio	RichFactor	FoldEnrichment	zScore	pvalue	p.adjust	qvalue	geneID	Count
GO:0045444	fat cell differentiation	20/167	274/28928	0.072992700729927	12.6439092617684	14.7567054233705	1.73620081570167e-16	4.74156442768126e-13	3.5363669246134e-13	Dusp10/Adig/Fabp4/Mrap/Adipoq/Adgrf1/Nr4a2/Scd1/Ffar4/Sfrp2/Pparg/Arxes2/Arxes1/Axin2/Ucp1/Steap4/Dio2/Atf5/Lama4/Lamb3	20
GO:0050873	brown fat cell differentiation	12/167	65/28928	0.184615384615385	31.9793643482266	19.0531325317947	2.83751246062723e-15	3.87462326498648e-12	2.8897824270072e-12	Dusp10/Adig/Fabp4/Mrap/Adipoq/Scd1/Ffar4/Pparg/Ucp1/Dio2/Lama4/Lamb3	12
GO:1990845	adaptive thermogenesis	14/167	175/28928	0.08	13.8577245508982	13.000184089578	2.00190818192383e-12	1.822403748278e-09	1.35919029193776e-09	Gja1/Fabp4/Fabp5/Clstn3/Adipoq/Elovl6/Scd1/Ffar4/Pparg/Ucp1/Ucp3/Dio2/S100b/Lama4	14
GO:0106106	cold-induced thermogenesis	12/167	155/28928	0.0774193548387097	13.4107011782886	11.8053138490249	1.16930938353583e-10	7.98345981609085e-08	5.95424646616269e-08	Gja1/Fabp4/Fabp5/Clstn3/Adipoq/Elovl6/Scd1/Ffar4/Pparg/Ucp1/Dio2/Lama4	12
GO:0001659	temperature homeostasis	12/167	201/28928	0.0597014925373134	10.3415854857449	10.1270143707151	2.3306032086374e-09	1.27297547255775e-06	9.49414149202815e-07	Gja1/Fabp4/Fabp5/Clstn3/Adipoq/Elovl6/Scd1/Ffar4/Pparg/Ucp1/Dio2/Lama4	12
GO:0120162	positive regulation of cold-induced thermogenesis	9/167	101/28928	0.0891089108910891	15.4355842769906	11.0739681910299	7.60145498398589e-09	3.45992892687758e-06	2.58049392877416e-06	Gja1/Fabp4/Fabp5/Adipoq/Elovl6/Scd1/Ffar4/Ucp1/Dio2	9
GO:0120161	regulation of cold-induced thermogenesis	10/167	151/28928	0.0662251655629139	11.4716262838561	9.83077580835467	1.95156406631459e-08	7.61388780729306e-06	5.67861123055448e-06	Gja1/Fabp4/Fabp5/Adipoq/Elovl6/Scd1/Ffar4/Ucp1/Dio2/Lama4	10
GO:0006631	fatty acid metabolic process	15/167	478/28928	0.0313807531380753	5.43582291483978	7.45169301933772	1.32958556950259e-07	4.53887273788948e-05	3.38519483814147e-05	Acaca/Fabp4/Fabp5/Fasn/Adipoq/Prkar2b/Scd3/Elovl6/Scd1/Pparg/Pnpla3/Ucp3/Abcd2/Apoc1/Hacd4	15
GO:0050872	white fat cell differentiation	5/167	24/28928	0.208333333333333	36.0878243512974	13.103612123482	2.34833180714769e-07	7.12588240591148e-05	5.31464566880792e-05	Adig/Fabp4/Scd1/Ffar4/Pparg	5
GO:0015849	organic acid transport	13/167	383/28928	0.0339425587467363	5.8795828708119	7.3252930552913	3.90659708316269e-07	0.000106689166341173	7.95712142728401e-05	Gja1/Fabp4/Fabp5/Slc7a6/Slc10a6/Slc22a3/Pparg/Thbs1/Fxyd1/Abcd2/Ntrk2/Slc1a3/Slc36a2	13
GO:0006633	fatty acid biosynthetic process	9/167	164/28928	0.0548780487804878	9.50606104863444	8.32403162744996	5.0511832055243e-07	0.000125407103038972	9.35314784946366e-05	Acaca/Fabp5/Fasn/Scd3/Elovl6/Scd1/Abcd2/Apoc1/Hacd4	9
GO:0072330	monocarboxylic acid biosynthetic process	10/167	226/28928	0.0442477876106195	7.66467065868263	7.66451670361911	8.42215374565965e-07	0.000191674182328304	0.000142954978051328	Acaca/Fabp5/Fasn/Scd3/Elovl6/Scd1/Dhrs9/Abcd2/Apoc1/Hacd4	10
GO:0046942	carboxylic acid transport	12/167	381/28928	0.031496062992126	5.45579706728276	6.6713787296534	2.40963148783735e-06	0.000506207968714139	0.000377541451738079	Gja1/Fabp4/Fabp5/Slc7a6/Slc10a6/Slc22a3/Pparg/Thbs1/Abcd2/Ntrk2/Slc1a3/Slc36a2	12
GO:0006869	lipid transport	13/167	456/28928	0.0285087719298246	4.93833385859859	6.4594256737269	2.71548845378443e-06	0.00051727483652561	0.000385795374232325	Fabp4/Fabp5/Adipoq/Apod/Cidec/Slc10a6/Pparg/Thbs1/Rbp4/Ucp3/Abcd2/Apoc1/Lrp1	13
GO:0046888	negative regulation of hormone secretion	7/167	106/28928	0.0660377358490566	11.439159417015	8.20473101790159	2.84112872496673e-06	0.00051727483652561	0.000385795374232325	Gja1/Adipoq/Gnao1/Ffar4/Pparg/Ccn3/Pde3b	7
GO:0030336	negative regulation of cell migration	11/167	326/28928	0.0337423312883436	5.84489915873774	6.70352577101527	3.33177714973951e-06	0.000567450760024579	0.000423217722695585	Dusp10/Gja1/Adipoq/Dcn/Apod/Sfrp2/Pparg/Thbs1/Ccn3/Lrp1/Nbl1	11
GO:0046394	carboxylic acid biosynthetic process	11/167	328/28928	0.0335365853658537	5.80925952972105	6.67482773505726	3.53228228503033e-06	0.000567450760024579	0.000423217722695585	Acaca/Fabp5/Fasn/Scd3/Elovl6/Scd1/Dhrs9/Abcd2/Apoc1/Hacd4/Slc1a3	11
GO:0016053	organic acid biosynthetic process	11/167	332/28928	0.0331325301204819	5.73926845104971	6.61813542175347	3.96521962284133e-06	0.000569948146841036	0.000425080330758891	Acaca/Fabp5/Fasn/Scd3/Elovl6/Scd1/Dhrs9/Abcd2/Apoc1/Hacd4/Slc1a3	11
GO:0030072	peptide hormone secretion	11/167	332/28928	0.0331325301204819	5.73926845104971	6.61813542175347	3.96521962284133e-06	0.000569948146841036	0.000425080330758891	Gja1/Tiam1/Gnao1/Ffar4/Pparg/Rbp4/Ptprn/Ccn3/Dio2/Lrp1/Pde3b	11
GO:0015711	organic anion transport	13/167	477/28928	0.0272536687631027	4.7209229340062	6.24408834712875	4.42701712718546e-06	0.000604509188717175	0.000450856744268625	Gja1/Fabp4/Fabp5/Slc7a6/Slc10a6/Slc22a3/Pparg/Thbs1/Ank/Abcd2/Ntrk2/Slc1a3/Slc36a2	13
GO:0002790	peptide secretion	11/167	341/28928	0.032258064516129	5.58779215762024	6.49388473402688	5.11278021864858e-06	0.000652539435817488	0.000486678798322126	Gja1/Tiam1/Gnao1/Ffar4/Pparg/Rbp4/Ptprn/Ccn3/Dio2/Lrp1/Pde3b	11
GO:2000146	negative regulation of cell motility	11/167	342/28928	0.0321637426900585	5.57145358405995	6.48035227867984	5.25663404906068e-06	0.000652539435817488	0.000486678798322126	Dusp10/Gja1/Adipoq/Dcn/Apod/Sfrp2/Pparg/Thbs1/Ccn3/Lrp1/Nbl1	11
GO:0046879	hormone secretion	12/167	415/28928	0.0289156626506024	5.00881610273429	6.26796651744111	5.76142645394928e-06	0.000684106767205891	0.000510222434251344	Gja1/Tiam1/Adipoq/Gnao1/Ffar4/Pparg/Rbp4/Ptprn/Ccn3/Dio2/Lrp1/Pde3b	12
GO:0140115	export across plasma membrane	6/167	79/28928	0.0759493670886076	13.1560676116122	8.24421317557412	6.63616348760422e-06	0.000733976693868936	0.000547416563293335	Gja1/Atp1a2/Fxyd1/Kcnt2/Slc36a2/Kcna5	6
GO:0015833	peptide transport	11/167	351/28928	0.0313390313390313	5.42859579985329	6.36090965060192	6.71893714636522e-06	0.000733976693868936	0.000547416563293335	Gja1/Tiam1/Gnao1/Ffar4/Pparg/Rbp4/Ptprn/Ccn3/Dio2/Lrp1/Pde3b	11
GO:0009914	hormone transport	12/167	425/28928	0.0282352941176471	4.89096160619937	6.15763676249953	7.32410600635103e-06	0.000769312827051718	0.000573771057582561	Gja1/Tiam1/Adipoq/Gnao1/Ffar4/Pparg/Rbp4/Ptprn/Ccn3/Dio2/Lrp1/Pde3b	12
GO:0040013	negative regulation of locomotion	11/167	360/28928	0.0305555555555556	5.29288090485695	6.24551296665138	8.52435615188158e-06	0.000862222838918096	0.000643065464089312	Dusp10/Gja1/Adipoq/Dcn/Apod/Sfrp2/Pparg/Thbs1/Ccn3/Lrp1/Nbl1	11
GO:0051481	negative regulation of cytosolic calcium ion concentration	4/167	24/28928	0.166666666666667	28.8702594810379	10.4081993333056	1.0402821021008e-05	0.00101464657887046	0.000756746566753778	Kcnk3/Atp1a2/Lrp1/Kcna5	4
GO:0071692	protein localization to extracellular region	12/167	452/28928	0.0265486725663717	4.59880239520958	5.87618781730778	1.35441616749346e-05	0.00126080858898573	0.000940339809858503	Gja1/Cavin1/Tiam1/Clstn3/Gnao1/Pparg/Rbp4/Ptprn/Ccn3/Lrp1/Nbl1/Pde3b	12
GO:0006636	unsaturated fatty acid biosynthetic process	5/167	53/28928	0.0943396226415094	16.3416563100215	8.51838235679938	1.38499661917144e-05	0.00126080858898573	0.000940339809858503	Fabp5/Scd3/Elovl6/Scd1/Abcd2	5
GO:0019216	regulation of lipid metabolic process	11/167	390/28928	0.0282051282051282	4.88573621986796	5.88710517314294	1.79411945767665e-05	0.00158056136739192	0.00117881872686055	Fabp5/Clstn3/Adipoq/Adgrf1/Apod/Cidec/Pparg/Abcd2/Apoc1/Thrsp/Pde3b	11
GO:0031547	brain-derived neurotrophic factor receptor signaling pathway	3/167	10/28928	0.3	51.9664670658683	12.2831101230599	2.20107349956201e-05	0.00187847866478245	0.00140101224396463	Tiam1/Nfatc4/Ntrk2	3
GO:0042886	amide transport	11/167	407/28928	0.027027027027027	4.68166369962777	5.699895428852	2.65341807279761e-05	0.00219590447176069	0.001637755652588	Gja1/Tiam1/Gnao1/Ffar4/Pparg/Rbp4/Ptprn/Ccn3/Dio2/Lrp1/Pde3b	11
GO:0045598	regulation of fat cell differentiation	7/167	151/28928	0.0463576158940397	8.03013839869929	6.59990269189288	2.89409982297954e-05	0.0023246431225168	0.00173377187537629	Dusp10/Adig/Adipoq/Ffar4/Sfrp2/Pparg/Axin2	7
GO:0042063	gliogenesis	11/167	417/28928	0.026378896882494	4.56939358692687	5.59453742945644	3.3093500082034e-05	0.00258223853497243	0.00192589241078905	Dusp10/Penk/Tiam1/Apcdd1/Pparg/Pfkfb3/Ntrk2/Ntrk3/Atf5/Lrp1/Zcchc24	11
GO:0090276	regulation of peptide hormone secretion	9/167	276/28928	0.0326086956521739	5.64852902889872	5.9129003441805	3.46089285313612e-05	0.00262547177275409	0.00195813674585333	Gja1/Tiam1/Gnao1/Ffar4/Pparg/Rbp4/Ccn3/Lrp1/Pde3b	9
GO:0046883	regulation of hormone secretion	10/167	348/28928	0.028735632183908	4.97763094500654	5.68841060940208	3.71612645723169e-05	0.00273176555979636	0.00203741307722483	Gja1/Tiam1/Adipoq/Gnao1/Ffar4/Pparg/Rbp4/Ccn3/Lrp1/Pde3b	10
GO:0002791	regulation of peptide secretion	9/167	281/28928	0.0320284697508897	5.54802139493255	5.83773030461045	3.97887301181104e-05	0.00273176555979636	0.00203741307722483	Gja1/Tiam1/Gnao1/Ffar4/Pparg/Rbp4/Ccn3/Lrp1/Pde3b	9
GO:0090087	regulation of peptide transport	9/167	281/28928	0.0320284697508897	5.54802139493255	5.83773030461045	3.97887301181104e-05	0.00273176555979636	0.00203741307722483	Gja1/Tiam1/Gnao1/Ffar4/Pparg/Rbp4/Ccn3/Lrp1/Pde3b	9
GO:0019227	neuronal action potential propagation	3/167	12/28928	0.25	43.3053892215569	11.1692793325665	4.0011212886069e-05	0.00273176555979636	0.00203741307722483	Atp1a2/Ntrk2/Ntrk3	3
GO:0090288	negative regulation of cellular response to growth factor stimulus	6/167	109/28928	0.055045871559633	9.53513157171895	6.80286665133352	4.19229006795464e-05	0.00279247418916686	0.00208269095802111	Dcn/Sfrp2/Pparg/Thbs1/Nbl1/Bmper	6
GO:0007611	learning or memory	10/167	356/28928	0.0280898876404494	4.86577406983785	5.59241110252566	4.49766803002514e-05	0.00292455509285682	0.00218119990929791	Clstn3/Adcy3/Prkar2b/Adgrf1/Nr4a2/Nfatc4/Atp1a2/Ntrk2/Bche/S100b	10
GO:0010642	negative regulation of platelet-derived growth factor receptor signaling pathway	3/167	13/28928	0.230769230769231	39.9742054352833	10.7101435099215	5.17939053873622e-05	0.00321213478143924	0.00239568340190982	Adipoq/Apod/Lrp1	3
GO:0098870	action potential propagation	3/167	13/28928	0.230769230769231	39.9742054352833	10.7101435099215	5.17939053873622e-05	0.00321213478143924	0.00239568340190982	Atp1a2/Ntrk2/Ntrk3	3
GO:0019226	transmission of nerve impulse	6/167	114/28928	0.0526315789473684	9.11692404664355	6.61683148279908	5.39173554937229e-05	0.00321213478143924	0.00239568340190982	Cacna1g/Penk/Itga2/Atp1a2/Ntrk2/Ntrk3	6
GO:0033002	muscle cell proliferation	9/167	293/28928	0.0307167235494881	5.32079867568617	5.66444272598209	5.49574264158814e-05	0.00321213478143924	0.00239568340190982	Gja1/Mapk11/Adipoq/Apod/Pparg/Thbs1/Rbp4/Itga2/Ccn3	9
GO:0009306	protein secretion	11/167	443/28928	0.0248306997742664	4.30121247347292	5.33550057371231	5.70615726323037e-05	0.00321213478143924	0.00239568340190982	Gja1/Cavin1/Tiam1/Clstn3/Gnao1/Pparg/Rbp4/Ptprn/Ccn3/Lrp1/Pde3b	11
GO:0015909	long-chain fatty acid transport	5/167	71/28928	0.0704225352112676	12.198701189171	7.19911620207072	5.77928301446031e-05	0.00321213478143924	0.00239568340190982	Fabp4/Fabp5/Pparg/Thbs1/Abcd2	5
GO:0035592	establishment of protein localization to extracellular region	11/167	446/28928	0.0246636771300448	4.27228055100561	5.30689703804885	6.06069327783789e-05	0.00321213478143924	0.00239568340190982	Gja1/Cavin1/Tiam1/Clstn3/Gnao1/Pparg/Rbp4/Ptprn/Ccn3/Lrp1/Pde3b	11
GO:0045600	positive regulation of fat cell differentiation	5/167	72/28928	0.0694444444444444	12.0292747837658	7.14008008181605	6.18179340344168e-05	0.00321213478143924	0.00239568340190982	Adig/Ffar4/Sfrp2/Pparg/Axin2	5
GO:0050994	regulation of lipid catabolic process	5/167	72/28928	0.0694444444444444	12.0292747837658	7.14008008181605	6.18179340344168e-05	0.00321213478143924	0.00239568340190982	Clstn3/Cidec/Abcd2/Apoc1/Pde3b	5
GO:0070542	response to fatty acid	5/167	72/28928	0.0694444444444444	12.0292747837658	7.14008008181605	6.18179340344168e-05	0.00321213478143924	0.00239568340190982	Adipoq/Scd3/Scd1/Nfatc4/Ucp1	5
GO:0006641	triglyceride metabolic process	6/167	117/28928	0.0512820512820513	8.88315676339628	6.5106128336149	6.23372916207541e-05	0.00321213478143924	0.00239568340190982	Scd1/Cidec/Pnpla3/Apoc1/Thrsp/Agpat2	6
GO:0031589	cell-substrate adhesion	10/167	377/28928	0.026525198938992	4.59473625692911	5.35346524359519	7.24689269994331e-05	0.003665048882138	0.00273347707103125	Hpse/Tiam1/Bcam/Apod/Thbs1/Itga2/Skap1/Smoc1/Lrp1/Lamb3	10
GO:0005981	regulation of glycogen catabolic process	3/167	15/28928	0.2	34.6443113772455	9.93158668235763	8.17019927658196e-05	0.00399518817276684	0.00297970248580772	Ppp1r3b/Ppp1r3d/Ppp1r3c	3
GO:0007160	cell-matrix adhesion	8/167	241/28928	0.033195020746888	5.75009317464656	5.6425579161441	8.38642922632256e-05	0.00399518817276684	0.00297970248580772	Hpse/Tiam1/Bcam/Apod/Thbs1/Itga2/Skap1/Lrp1	8
GO:0007584	response to nutrient	7/167	179/28928	0.0391061452513966	6.77402736426588	5.90475556497002	8.50814372339857e-05	0.00399518817276684	0.00297970248580772	Penk/Adipoq/Scd1/Sfrp2/Itga2/Ucp3/Bche	7
GO:0090278	negative regulation of peptide hormone secretion	5/167	77/28928	0.0649350649350649	11.2481530445602	6.86149058893416	8.52914320461738e-05	0.00399518817276684	0.00297970248580772	Gnao1/Ffar4/Pparg/Ccn3/Pde3b	5
GO:0001649	osteoblast differentiation	8/167	242/28928	0.0330578512396694	5.72633245904884	5.62606694715593	8.63112787232675e-05	0.00399518817276684	0.00297970248580772	Gja1/Penk/Mapk11/Ffar4/Sfrp2/Pparg/Axin2/Smoc1	8
GO:0002792	negative regulation of peptide secretion	5/167	79/28928	0.0632911392405063	10.9633896763435	6.75714475005264	9.63920499360386e-05	0.00432928649678203	0.00322888063800545	Gnao1/Ffar4/Pparg/Ccn3/Pde3b	5
GO:0060047	heart contraction	8/167	246/28928	0.032520325203252	5.63322136215374	5.56101197391387	9.6699551923729e-05	0.00432928649678203	0.00322888063800545	Cacna1g/Gja1/Gnao1/Sgcd/Myl7/Atp1a2/Fxyd1/Kcna5	8
GO:0060348	bone development	8/167	252/28928	0.0317460317460317	5.49909704400722	5.46605865519079	0.000114208690661661	0.00503070861608058	0.00375201725688139	Gja1/Scx/Snx10/Mapk11/Ttc9/Thbs1/Phospho1/Axin2	8
GO:0050890	cognition	10/167	401/28928	0.0249376558603491	4.31973957322263	5.10100903898496	0.000120252757882179	0.0050868515995328	0.0037938899747908	Clstn3/Adcy3/Prkar2b/Adgrf1/Nr4a2/Nfatc4/Atp1a2/Ntrk2/Bche/S100b	10
GO:0060044	negative regulation of cardiac muscle cell proliferation	3/167	17/28928	0.176470588235294	30.568510038746	9.29245115798315	0.000121071165862187	0.0050868515995328	0.0037938899747908	Gja1/Mapk11/Rbp4	3
GO:0071285	cellular response to lithium ion	3/167	17/28928	0.176470588235294	30.568510038746	9.29245115798315	0.000121071165862187	0.0050868515995328	0.0037938899747908	Fabp4/Nfatc4/Pparg	3
GO:0003015	heart process	8/167	256/28928	0.03125	5.41317365269461	5.40443064229097	0.000127277721023443	0.00526659781992457	0.00392794880670433	Cacna1g/Gja1/Gnao1/Sgcd/Myl7/Atp1a2/Fxyd1/Kcna5	8
GO:0015718	monocarboxylic acid transport	7/167	194/28928	0.0360824742268041	6.25026236187419	5.59102931977301	0.000140346669965549	0.00572069784590917	0.00426662696595974	Fabp4/Fabp5/Slc10a6/Slc22a3/Pparg/Thbs1/Abcd2	7
GO:1903531	negative regulation of secretion by cell	7/167	198/28928	0.0353535353535354	6.12399443537168	5.51291598326392	0.000159174662893004	0.00639273535824698	0.00476784787458147	Gja1/Adipoq/Gnao1/Ffar4/Pparg/Ccn3/Pde3b	7
GO:0034284	response to monosaccharide	8/167	268/28928	0.0298507462686567	5.17079274287246	5.22704038459462	0.000174098469077367	0.00689076694275781	0.00513929119244401	Gja1/Tiam1/Adipoq/Thbs1/Itga2/Ptprn/Lrp1/Pde3b	8
GO:0001666	response to hypoxia	9/167	343/28928	0.0262390670553936	4.5451720465774	5.03295700460817	0.000180969074630833	0.00706037918309723	0.00526579187083703	Penk/Adipoq/Kcnk3/Nr4a2/Pparg/Itga2/Ucp3/Fndc1/Kcna5	9
GO:0030282	bone mineralization	6/167	143/28928	0.041958041958042	7.26803735186969	5.72564503251687	0.000188180016883384	0.00723830459307777	0.00539849270080575	Gja1/Snx10/Slc24a3/Phospho1/Axin2/Ank	6
GO:0030073	insulin secretion	8/167	275/28928	0.0290909090909091	5.03917256396298	5.12839711385335	0.000207401656029812	0.007866860036353	0.00586728369031704	Gja1/Tiam1/Gnao1/Rbp4/Ptprn/Ccn3/Lrp1/Pde3b	8
GO:0006979	response to oxidative stress	10/167	434/28928	0.0230414746543779	3.99128011258589	4.78446278317272	0.000227461267000804	0.0084239113077338	0.00628274523712729	Penk/Sdc1/Adipoq/Nr4a2/Apod/Ptprn/Ucp1/Ucp3/Msrb3/Kcna5	10
GO:0048659	smooth muscle cell proliferation	7/167	210/28928	0.0333333333333333	5.77405189620758	5.29087656664476	0.000228256842465141	0.0084239113077338	0.00628274523712729	Gja1/Adipoq/Apod/Pparg/Thbs1/Itga2/Ccn3	7
GO:0010226	response to lithium ion	3/167	21/28928	0.142857142857143	24.7459366980325	8.29478978540905	0.000232814693431772	0.00847755903682893	0.00632275693741023	Fabp4/Nfatc4/Pparg	3
GO:0043407	negative regulation of MAP kinase activity	4/167	53/28928	0.0754716981132075	13.0733250480172	6.70365682809314	0.000251650374750593	0.00904285754531406	0.00674436946180605	Dusp10/Adipoq/Sfrp2/Pparg	4
GO:0006639	acylglycerol metabolic process	6/167	153/28928	0.0392156862745098	6.79300223083245	5.47456589211513	0.000271153410896259	0.00961714240464523	0.0071726842116782	Scd1/Cidec/Pnpla3/Apoc1/Thrsp/Agpat2	6
GO:0006638	neutral lipid metabolic process	6/167	155/28928	0.0387096774193548	6.70535058914429	5.42704665562302	0.000290745363889602	0.0101798152408013	0.00759233844974872	Scd1/Cidec/Pnpla3/Apoc1/Thrsp/Agpat2	6
GO:0090101	negative regulation of transmembrane receptor protein serine/threonine kinase signaling pathway	6/167	156/28928	0.0384615384615385	6.66236757254721	5.4036010058683	0.000300949102089434	0.0103148566896521	0.00769305544314855	Sfrp2/Pparg/Ccn3/Lrp1/Nbl1/Bmper	6
GO:0051048	negative regulation of secretion	7/167	220/28928	0.0318181818181818	5.51159499183451	5.11856143047296	0.000302711171608759	0.0103148566896521	0.00769305544314855	Gja1/Adipoq/Gnao1/Ffar4/Pparg/Ccn3/Pde3b	7
GO:0050772	positive regulation of axonogenesis	5/167	101/28928	0.0495049504950495	8.5753245983281	5.81125793240844	0.000305933135064745	0.0103148566896521	0.00769305544314855	Tiam1/Ntrk2/Ntrk3/Lrp1/Map6	5
GO:0009743	response to carbohydrate	8/167	293/28928	0.0273037542662116	4.72959882283215	4.88939673160495	0.000317665693426696	0.0105798171798574	0.00789066902157454	Gja1/Tiam1/Adipoq/Thbs1/Itga2/Ptprn/Lrp1/Pde3b	8
GO:0070252	actin-mediated cell contraction	5/167	103/28928	0.0485436893203883	8.40881344107901	5.73971800435815	0.000335001102988001	0.0110227471356654	0.00822101628765735	Sgcd/Atp1a2/Fxyd1/Acta2/Kcna5	5
GO:0016051	carbohydrate biosynthetic process	7/167	225/28928	0.0311111111111111	5.38911510312708	5.03631083170121	0.000346637096766421	0.0111088168978163	0.00828520907987223	Adipoq/Rbp4/Ppp1r3b/Pfkfb1/St6galnac6/Ppp1r3d/Ppp1r3c	7
GO:0010232	vascular transport	3/167	24/28928	0.125	21.6526946107784	7.71278654312919	0.000349819938927939	0.0111088168978163	0.00828520907987223	Gja1/Fabp5/Lrp1	3
GO:0060392	negative regulation of SMAD protein signal transduction	3/167	24/28928	0.125	21.6526946107784	7.71278654312919	0.000349819938927939	0.0111088168978163	0.00828520907987223	Pparg/Ccn3/Lrp1	3
GO:0003012	muscle system process	10/167	460/28928	0.0217391304347826	3.76568601926582	4.55628890385367	0.000360367265707671	0.0113122184212373	0.00843691057645908	Cacna1g/Cald1/Tiam1/Sgcd/Pparg/Itga2/Atp1a2/Fxyd1/Acta2/Kcna5	10
GO:0043405	regulation of MAP kinase activity	6/167	162/28928	0.037037037037037	6.41561321800843	5.267121675627	0.00036821719623737	0.0114188009315697	0.00851640224424729	Dusp10/Adipoq/Sfrp2/Pparg/Thbs1/Ntrk3	6
GO:0036293	response to decreased oxygen levels	9/167	379/28928	0.0237467018469657	4.11344066484445	4.6491407080245	0.00037650948872135	0.0114188009315697	0.00851640224424729	Penk/Adipoq/Kcnk3/Nr4a2/Pparg/Itga2/Ucp3/Fndc1/Kcna5	9
GO:0003007	heart morphogenesis	8/167	301/28928	0.026578073089701	4.60389519963396	4.78933730148136	0.000380062971271974	0.0114188009315697	0.00851640224424729	Gja1/Mical2/Sfrp2/Thbs1/Rbp4/Fzd2/Axin2/Xirp2	8
GO:0051384	response to glucocorticoid	6/167	163/28928	0.0368098159509202	6.3762536277139	5.24504603100166	0.000380487325072443	0.0114188009315697	0.00851640224424729	Sdc1/Adipoq/Axin2/Pfkfb1/Ucp3/Bche	6
GO:0010038	response to metal ion	9/167	384/28928	0.0234375	4.05988023952096	4.59960531502283	0.000413957382589727	0.0122328581561093	0.00912354469427877	Cacna1g/Penk/Fabp4/Sdc1/Kcnk3/Nfatc4/Pparg/Thbs1/Atp1a2	9
GO:0050796	regulation of insulin secretion	7/167	232/28928	0.0301724137931034	5.22651249225687	4.92519477294617	0.000416571149219395	0.0122328581561093	0.00912354469427877	Gja1/Tiam1/Gnao1/Rbp4/Ccn3/Lrp1/Pde3b	7
GO:0005996	monosaccharide metabolic process	8/167	306/28928	0.0261437908496732	4.5286681538883	4.7285663230888	0.000423889140434801	0.0123054978199349	0.00917772101276723	Fabp5/Clstn3/Adipoq/Apod/Rbp4/Ppp1r3b/Pfkfb1/Atp1a2	8
GO:0030514	negative regulation of BMP signaling pathway	4/167	61/28928	0.0655737704918033	11.3587906154903	6.17136294303857	0.000432689949990771	0.0123054978199349	0.00917772101276723	Sfrp2/Pparg/Nbl1/Bmper	4
GO:0032868	response to insulin	8/167	308/28928	0.025974025974026	4.49926121782409	4.70462323787766	0.00044253142363864	0.0123054978199349	0.00917772101276723	Hdac9/Adipoq/Pparg/Rbp4/Pfkfb1/Trarg1/Ucp3/Pde3b	8
GO:0010640	regulation of platelet-derived growth factor receptor signaling pathway	3/167	26/28928	0.115384615384615	19.9871027176416	7.38056089504068	0.000445581047878541	0.0123054978199349	0.00917772101276723	Adipoq/Apod/Lrp1	3
GO:0010563	negative regulation of phosphorus metabolic process	9/167	388/28928	0.0231958762886598	4.01802580406198	4.5605767555114	0.000446079928294966	0.0123054978199349	0.00917772101276723	Dusp10/Fabp4/Adipoq/Sfrp2/Pparg/Pfkfb1/Apoc1/Ntrk3/Kirrel1	9
GO:0045936	negative regulation of phosphate metabolic process	9/167	388/28928	0.0231958762886598	4.01802580406198	4.5605767555114	0.000446079928294966	0.0123054978199349	0.00917772101276723	Dusp10/Fabp4/Adipoq/Sfrp2/Pparg/Pfkfb1/Apoc1/Ntrk3/Kirrel1	9
GO:0031099	regeneration	7/167	236/28928	0.0296610169491525	5.13792753476099	4.86369590539668	0.000461331438445104	0.0125989615839358	0.00939659298306606	Dusp10/Gja1/Apod/Pfkfb1/Ccn3/Ntrk3/Lrp1	7
GO:0006112	energy reserve metabolic process	5/167	112/28928	0.0446428571428571	7.73310521813516	5.4402080300301	0.000492446266150057	0.0133155520084733	0.00993104247004023	Adgrf1/Ppp1r3b/S100b/Ppp1r3d/Ppp1r3c	5
GO:0019217	regulation of fatty acid metabolic process	5/167	113/28928	0.0442477876106195	7.66467065868263	5.40899456791319	0.000512868662274201	0.0136045905188742	0.0101466139852461	Fabp5/Adipoq/Pparg/Abcd2/Apoc1	5
GO:0015850	organic hydroxy compound transport	8/167	315/28928	0.0253968253968254	4.39927763520578	4.62240675030652	0.000513098800235828	0.0136045905188742	0.0101466139852461	Adipoq/Nat8l/Slc10a6/Slc22a3/Pparg/Rbp4/Apoc1/Lrp1	8
GO:0071214	cellular response to abiotic stimulus	9/167	398/28928	0.0226130653266332	3.91707038184937	4.46524713256812	0.00053545649699938	0.013921013803215	0.0103826096896148	Gja1/Scx/Mapk11/Scn7a/Sfrp2/Nfatc4/Prkg2/Itga2/Atp1a2	9
GO:0104004	cellular response to environmental stimulus	9/167	398/28928	0.0226130653266332	3.91707038184937	4.46524713256812	0.00053545649699938	0.013921013803215	0.0103826096896148	Gja1/Scx/Mapk11/Scn7a/Sfrp2/Nfatc4/Prkg2/Itga2/Atp1a2	9
GO:0050767	regulation of neurogenesis	10/167	485/28928	0.0206185567010309	3.57157849249954	4.35202013345646	0.000543939060954081	0.013921013803215	0.0103826096896148	Dusp10/Tiam1/Nfatc4/Pparg/Ntrk2/Ntrk3/Atf5/Lrp1/Map6/Zcchc24	10
GO:0001818	negative regulation of cytokine production	8/167	318/28928	0.0251572327044025	4.35777501600572	4.58790236128737	0.000546008486813853	0.013921013803215	0.0103826096896148	Hdac9/Adipoq/Apod/Ffar4/Pparg/Thbs1/Abcd2/Prg4	8
GO:1905953	negative regulation of lipid localization	4/167	65/28928	0.0615384615384615	10.6597881160755	5.94102645670257	0.000551401763542592	0.013921013803215	0.0103826096896148	Clstn3/Pparg/Thbs1/Apoc1	4
GO:0042310	vasoconstriction	5/167	115/28928	0.0434782608695652	7.53137203853163	5.34770011938844	0.000555617174862847	0.013921013803215	0.0103826096896148	Cacna1g/Gja1/Atp1a2/Acta2/Kcna5	5
GO:0032371	regulation of sterol transport	4/167	66/28928	0.0606060606060606	10.4982761749229	5.88655887524434	0.000584356610086476	0.0143772783977132	0.0107229022334503	Adipoq/Pparg/Apoc1/Lrp1	4
GO:0032374	regulation of cholesterol transport	4/167	66/28928	0.0606060606060606	10.4982761749229	5.88655887524434	0.000584356610086476	0.0143772783977132	0.0107229022334503	Adipoq/Pparg/Apoc1/Lrp1	4
GO:0006939	smooth muscle contraction	5/167	118/28928	0.0423728813559322	7.33989647822998	5.25847100217383	0.000624687633083076	0.0152323386245525	0.0113606256580428	Cacna1g/Cald1/Itga2/Atp1a2/Acta2	5
GO:0006813	potassium ion transport	7/167	249/28928	0.0281124497991968	4.86968232210278	4.6730553749779	0.000633934007709265	0.015321006858885	0.0114267564500925	Kcnk3/Slc24a3/Atp1a2/Fxyd1/Kcnt2/Slc1a3/Kcna5	7
GO:0033344	cholesterol efflux	4/167	68/28928	0.0588235294117647	10.1895033462487	5.78104400933867	0.00065442111331755	0.0156774040392125	0.011692565598056	Adipoq/Pparg/Apoc1/Lrp1	4
GO:0060485	mesenchyme development	8/167	328/28928	0.024390243902439	4.22491602161531	4.47589878884264	0.000668267781862784	0.0158699070631936	0.0118361387451212	Mark1/Gja1/Scx/Tiam1/Sfrp2/Thbs1/Axin2/Acta2	8
GO:0006936	muscle contraction	8/167	329/28928	0.0243161094224924	4.21207433158	4.4649443908608	0.000681618396456229	0.0160474124200169	0.0119685262898621	Cacna1g/Cald1/Sgcd/Itga2/Atp1a2/Fxyd1/Acta2/Kcna5	8
GO:0045926	negative regulation of growth	7/167	253/28928	0.0276679841897233	4.7926912972474	4.6170436958869	0.000696254372537643	0.0162183955959066	0.0120960494432652	Dusp10/Gja1/Mapk11/Sfrp2/Pparg/Rbp4/Ccn3	7
GO:0009749	response to glucose	7/167	254/28928	0.0275590551181102	4.77382243387241	4.603224139811	0.000712568550359049	0.0162183955959066	0.0120960494432652	Gja1/Tiam1/Adipoq/Thbs1/Ptprn/Lrp1/Pde3b	7
GO:0031960	response to corticosteroid	6/167	184/28928	0.0326086956521739	5.64852902889872	4.82013052914566	0.000720668970530446	0.0162183955959066	0.0120960494432652	Sdc1/Adipoq/Axin2/Pfkfb1/Ucp3/Bche	6
GO:0042593	glucose homeostasis	8/167	332/28928	0.0240963855421687	4.17401341894524	4.4323403187658	0.000722966742291117	0.0162183955959066	0.0120960494432652	Fabp5/Tiam1/Adipoq/Pparg/Rbp4/Ptprn/Lrp1/Pde3b	8
GO:0014909	smooth muscle cell migration	5/167	122/28928	0.040983606557377	7.09924413468146	5.1442539143483	0.000726553637641043	0.0162183955959066	0.0120960494432652	Adipoq/Pparg/Itga2/Ccn3/Lrp1	5
GO:0030198	extracellular matrix organization	8/167	333/28928	0.024024024024024	4.16147884411357	4.42155761646735	0.000737190189878873	0.0162183955959066	0.0120960494432652	Scx/Mmp25/Sfrp2/Pparg/Axin2/Thsd4/Smoc1/Lamb3	8
GO:0033500	carbohydrate homeostasis	8/167	333/28928	0.024024024024024	4.16147884411357	4.42155761646735	0.000737190189878873	0.0162183955959066	0.0120960494432652	Fabp5/Tiam1/Adipoq/Pparg/Rbp4/Ptprn/Lrp1/Pde3b	8
GO:0003018	vascular process in circulatory system	7/167	256/28928	0.02734375	4.73652694610778	4.57580016389358	0.000746105256462998	0.0162183955959066	0.0120960494432652	Cacna1g/Gja1/Fabp5/Atp1a2/Acta2/Lrp1/Kcna5	7
GO:0045229	external encapsulating structure organization	8/167	334/28928	0.0239520958083832	4.14901932661623	4.41081705710183	0.000751638262466171	0.0162183955959066	0.0120960494432652	Scx/Mmp25/Sfrp2/Pparg/Axin2/Thsd4/Smoc1/Lamb3	8
GO:0061448	connective tissue development	8/167	334/28928	0.0239520958083832	4.14901932661623	4.41081705710183	0.000751638262466171	0.0162183955959066	0.0120960494432652	Scx/Sfrp2/Pparg/Thbs1/Prkg2/Axin2/Acta2/Ccn3	8
GO:0048333	mesodermal cell differentiation	3/167	31/28928	0.0967741935483871	16.7633764728607	6.69131781817589	0.000754205873555525	0.0162183955959066	0.0120960494432652	Gja1/Sfrp2/Itga2	3
GO:0043062	extracellular structure organization	8/167	335/28928	0.0238805970149254	4.13663419429797	4.40011833472224	0.000766313561137994	0.0162204528491148	0.0120975837896422	Scx/Mmp25/Sfrp2/Pparg/Axin2/Thsd4/Smoc1/Lamb3	8
GO:0060350	endochondral bone morphogenesis	4/167	71/28928	0.0563380281690141	9.75896095133676	5.63072240547401	0.000770384381975002	0.0162204528491148	0.0120975837896422	Scx/Thbs1/Phospho1/Axin2	4
GO:0015908	fatty acid transport	5/167	124/28928	0.0403225806451613	6.9847401970253	5.08906134267617	0.000781908534094012	0.0162204528491148	0.0120975837896422	Fabp4/Fabp5/Pparg/Thbs1/Abcd2	5
GO:0043255	regulation of carbohydrate biosynthetic process	5/167	124/28928	0.0403225806451613	6.9847401970253	5.08906134267617	0.000781908534094012	0.0162204528491148	0.0120975837896422	Adipoq/Ppp1r3b/Pfkfb1/Ppp1r3d/Ppp1r3c	5
GO:0008584	male gonad development	6/167	187/28928	0.0320855614973262	5.55791091613564	4.76478864319114	0.000783998453344252	0.0162204528491148	0.0120975837896422	Gja1/Scx/Sdc1/Sfrp2/Rbp4/Mamld1	6
GO:0046546	development of primary male sexual characteristics	6/167	188/28928	0.0319148936170213	5.52834756019875	4.74660658646147	0.000806036012785111	0.0162766087121725	0.0121394661134552	Gja1/Scx/Sdc1/Sfrp2/Rbp4/Mamld1	6
GO:0033555	multicellular organismal response to stress	5/167	125/28928	0.04	6.9288622754491	5.06192199859193	0.000810737601499543	0.0162766087121725	0.0121394661134552	Gja1/Penk/Nr4a2/Thbs1/Atp1a2	5
GO:0009746	response to hexose	7/167	260/28928	0.0269230769230769	4.66365730078305	4.52179387578511	0.000816923951220315	0.0162766087121725	0.0121394661134552	Gja1/Tiam1/Adipoq/Thbs1/Ptprn/Lrp1/Pde3b	7
GO:0050995	negative regulation of lipid catabolic process	3/167	32/28928	0.09375	16.2395209580838	6.57257245944137	0.000828714113915029	0.0162766087121725	0.0121394661134552	Cidec/Apoc1/Pde3b	3
GO:0055022	negative regulation of cardiac muscle tissue growth	3/167	32/28928	0.09375	16.2395209580838	6.57257245944137	0.000828714113915029	0.0162766087121725	0.0121394661134552	Gja1/Mapk11/Rbp4	3
GO:0061117	negative regulation of heart growth	3/167	32/28928	0.09375	16.2395209580838	6.57257245944137	0.000828714113915029	0.0162766087121725	0.0121394661134552	Gja1/Mapk11/Rbp4	3
GO:0071676	negative regulation of mononuclear cell migration	3/167	32/28928	0.09375	16.2395209580838	6.57257245944137	0.000828714113915029	0.0162766087121725	0.0121394661134552	Apod/Ccn3/Nbl1	3
GO:0002062	chondrocyte differentiation	5/167	126/28928	0.0396825396825397	6.87387130500903	5.03507934640645	0.000840352189094222	0.0162766087121725	0.0121394661134552	Scx/Sfrp2/Prkg2/Axin2/Ccn3	5
GO:1904659	D-glucose transmembrane transport	5/167	126/28928	0.0396825396825397	6.87387130500903	5.03507934640645	0.000840352189094222	0.0162766087121725	0.0121394661134552	Fabp5/Adipoq/Ffar4/Aoc3/Trarg1	5
GO:0086003	cardiac muscle cell contraction	4/167	73/28928	0.0547945205479452	9.49159215814946	5.53538662923466	0.000855311652804509	0.0164105392814907	0.012239354587556	Sgcd/Atp1a2/Fxyd1/Kcna5	4
GO:0050708	regulation of protein secretion	8/167	341/28928	0.0234604105571848	4.06384884190563	4.33678783568465	0.000859284920268463	0.0164105392814907	0.012239354587556	Gja1/Tiam1/Gnao1/Pparg/Rbp4/Ccn3/Lrp1/Pde3b	8
GO:0031214	biomineral tissue development	6/167	191/28928	0.031413612565445	5.44151487600715	4.6928322801942	0.000875028179628253	0.0165951524900331	0.0123770433302681	Gja1/Snx10/Slc24a3/Phospho1/Axin2/Ank	6
GO:0001704	formation of primary germ layer	5/167	128/28928	0.0390625	6.76646706586826	4.98226128176399	0.000901991665175085	0.016864175904169	0.0125776871300534	Gja1/Scx/Sfrp2/Itga2/Lamb3	5
GO:0008645	hexose transmembrane transport	5/167	128/28928	0.0390625	6.76646706586826	4.98226128176399	0.000901991665175085	0.016864175904169	0.0125776871300534	Fabp5/Adipoq/Ffar4/Aoc3/Trarg1	5
GO:0010875	positive regulation of cholesterol efflux	3/167	33/28928	0.0909090909090909	15.7474142623843	6.45906184406533	0.000907738505277494	0.016864175904169	0.0125776871300534	Adipoq/Pparg/Lrp1	3
GO:0030048	actin filament-based movement	5/167	129/28928	0.0387596899224806	6.71401383279952	4.95627483651454	0.000934043592139151	0.0172356287171083	0.0128547251122991	Sgcd/Atp1a2/Fxyd1/Acta2/Kcna5	5
GO:0060390	regulation of SMAD protein signal transduction	4/167	75/28928	0.0533333333333333	9.23848303393214	5.44365179730902	0.000946633614706953	0.0173507141058033	0.0129405584207556	Pparg/Ccn3/Lrp1/Bmper	4
GO:0016042	lipid catabolic process	8/167	348/28928	0.0229885057471264	3.98210475600523	4.26470845760696	0.000978984623044387	0.0174067313813634	0.0129823373828512	Clstn3/Adipoq/Cidec/Pnpla3/Abcd2/Apoc1/Lrp1/Pde3b	8
GO:0000038	very long-chain fatty acid metabolic process	3/167	34/28928	0.0882352941176471	15.284255019373	6.35040117246876	0.000991383787150971	0.0174067313813634	0.0129823373828512	Elovl6/Abcd2/Hacd4	3
GO:0005979	regulation of glycogen biosynthetic process	3/167	34/28928	0.0882352941176471	15.284255019373	6.35040117246876	0.000991383787150971	0.0174067313813634	0.0129823373828512	Ppp1r3b/Ppp1r3d/Ppp1r3c	3
GO:0010962	regulation of glucan biosynthetic process	3/167	34/28928	0.0882352941176471	15.284255019373	6.35040117246876	0.000991383787150971	0.0174067313813634	0.0129823373828512	Ppp1r3b/Ppp1r3d/Ppp1r3c	3
GO:0001707	mesoderm formation	4/167	76/28928	0.0526315789473684	9.11692404664355	5.39906130519784	0.000994773032019726	0.0174067313813634	0.0129823373828512	Gja1/Scx/Sfrp2/Itga2	4
GO:0009612	response to mechanical stimulus	7/167	269/28928	0.0260223048327138	4.50762415689068	4.40419580058121	0.000995724369454278	0.0174067313813634	0.0129823373828512	Gja1/Scx/Thbs1/Itga2/Atp1a2/Slc1a3/Kcna5	7
GO:1905952	regulation of lipid localization	6/167	196/28928	0.0306122448979592	5.30270072100697	4.60568454197735	0.00100003389965502	0.0174067313813634	0.0129823373828512	Clstn3/Adipoq/Pparg/Thbs1/Apoc1/Lrp1	6
GO:0015749	monosaccharide transmembrane transport	5/167	131/28928	0.0381679389312977	6.61150980481785	4.90512063825767	0.00100067990731383	0.0174067313813634	0.0129823373828512	Fabp5/Adipoq/Ffar4/Aoc3/Trarg1	5
GO:0007204	positive regulation of cytosolic calcium ion concentration	6/167	200/28928	0.03	5.19664670658683	4.53808529027211	0.00110956976745803	0.0191787027527081	0.0143039140575036	Cacna1g/Gja1/Ffar4/Fzd2/Lrp1/Cib2	6
GO:0090092	regulation of transmembrane receptor protein serine/threonine kinase signaling pathway	7/167	275/28928	0.0254545454545455	4.40927599346761	4.32863931618571	0.00113110128681584	0.019427909523862	0.0144897781528543	Sfrp2/Pparg/Thbs1/Ccn3/Lrp1/Nbl1/Bmper	7
GO:0048660	regulation of smooth muscle cell proliferation	6/167	201/28928	0.0298507462686567	5.17079274287246	4.52146780745061	0.00113833816444125	0.0194300095443066	0.014491344396012	Gja1/Adipoq/Apod/Pparg/Thbs1/Itga2	6
GO:0048545	response to steroid hormone	8/167	357/28928	0.0224089635854342	3.88171556047569	4.17474969232288	0.00115213849214392	0.0194915846744875	0.0145372685328811	Sdc1/Adipoq/Axin2/Pfkfb1/Atp1a2/Ucp3/Ntrk2/Bche	8
GO:0070482	response to oxygen levels	9/167	444/28928	0.0202702702702703	3.51124777472083	4.06338996523164	0.00115621996238264	0.0194915846744875	0.0145372685328811	Penk/Adipoq/Kcnk3/Nr4a2/Pparg/Itga2/Ucp3/Fndc1/Kcna5	9
GO:0005980	glycogen catabolic process	3/167	36/28928	0.0833333333333333	14.435129740519	6.14627877168085	0.00117294482504778	0.0195323921780823	0.0145677037000479	Ppp1r3b/Ppp1r3d/Ppp1r3c	3
GO:0060008	Sertoli cell differentiation	3/167	36/28928	0.0833333333333333	14.435129740519	6.14627877168085	0.00117294482504778	0.0195323921780823	0.0145677037000479	Gja1/Scx/Sdc1	3
GO:0048332	mesoderm morphogenesis	4/167	80/28928	0.05	8.66107784431138	5.22859443540115	0.00120460417428399	0.0199380242422399	0.0148702333476206	Gja1/Scx/Sfrp2/Itga2	4
GO:0008016	regulation of heart contraction	6/167	205/28928	0.0292682926829268	5.06989922593837	4.45608667430177	0.00125917189053946	0.0201817563306069	0.015052014299649	Cacna1g/Gja1/Gnao1/Atp1a2/Fxyd1/Kcna5	6
GO:0043470	regulation of carbohydrate catabolic process	4/167	81/28928	0.0493827160493827	8.55415095734457	5.18783056724903	0.00126154099939215	0.0201817563306069	0.015052014299649	Ppp1r3b/Pfkfb1/Ppp1r3d/Ppp1r3c	4
GO:1903036	positive regulation of response to wounding	4/167	81/28928	0.0493827160493827	8.55415095734457	5.18783056724903	0.00126154099939215	0.0201817563306069	0.015052014299649	Hpse/Thbs1/Ntrk3/Lrp1	4
GO:0014812	muscle cell migration	5/167	138/28928	0.036231884057971	6.27614336544303	4.7341633714656	0.00126194667961477	0.0201817563306069	0.015052014299649	Adipoq/Pparg/Itga2/Ccn3/Lrp1	5
GO:0001953	negative regulation of cell-matrix adhesion	3/167	37/28928	0.0810810810810811	14.0449910988833	6.05022191451364	0.00127105898530369	0.0201817563306069	0.015052014299649	Apod/Thbs1/Lrp1	3
GO:0009251	glucan catabolic process	3/167	37/28928	0.0810810810810811	14.0449910988833	6.05022191451364	0.00127105898530369	0.0201817563306069	0.015052014299649	Ppp1r3b/Ppp1r3d/Ppp1r3c	3
GO:0045686	negative regulation of glial cell differentiation	3/167	37/28928	0.0810810810810811	14.0449910988833	6.05022191451364	0.00127105898530369	0.0201817563306069	0.015052014299649	Dusp10/Ntrk3/Atf5	3
GO:0007612	learning	6/167	206/28928	0.029126213592233	5.0452880646474	4.44000712154073	0.00129085789883974	0.0203776469464239	0.0151981139899903	Clstn3/Adcy3/Prkar2b/Atp1a2/Ntrk2/Bche	6
GO:0014912	negative regulation of smooth muscle cell migration	3/167	38/28928	0.0789473684210526	13.6753860699653	5.95781708842555	0.00137419089768555	0.0214452305233099	0.0159943421775732	Adipoq/Pparg/Lrp1	3
GO:1901889	negative regulation of cell junction assembly	3/167	38/28928	0.0789473684210526	13.6753860699653	5.95781708842555	0.00137419089768555	0.0214452305233099	0.0159943421775732	Clstn3/Apod/Lrp1	3
GO:0007369	gastrulation	6/167	209/28928	0.0287081339712919	4.97286766180558	4.39238628987158	0.00138958355949678	0.0215622312556006	0.0160816039929801	Gja1/Scx/Adipoq/Sfrp2/Itga2/Lamb3	6
GO:0010745	negative regulation of macrophage derived foam cell differentiation	2/167	10/28928	0.2	34.6443113772455	8.10840549585551	0.00144610146089976	0.0219405727206513	0.0163637796891289	Adipoq/Pparg	2
GO:0060022	hard palate development	2/167	10/28928	0.2	34.6443113772455	8.10840549585551	0.00144610146089976	0.0219405727206513	0.0163637796891289	Mmp25/Fzd2	2
GO:0060312	regulation of blood vessel remodeling	2/167	10/28928	0.2	34.6443113772455	8.10840549585551	0.00144610146089976	0.0219405727206513	0.0163637796891289	Gja1/Lrp1	2
GO:2000987	positive regulation of behavioral fear response	2/167	10/28928	0.2	34.6443113772455	8.10840549585551	0.00144610146089976	0.0219405727206513	0.0163637796891289	Gja1/Penk	2
GO:0034219	carbohydrate transmembrane transport	5/167	143/28928	0.034965034965035	6.05669779322474	4.61912636689696	0.00147723077868996	0.0221231055146501	0.0164999168112116	Fabp5/Adipoq/Ffar4/Aoc3/Trarg1	5
GO:0046683	response to organophosphorus	5/167	143/28928	0.034965034965035	6.05669779322474	4.61912636689696	0.00147723077868996	0.0221231055146501	0.0164999168112116	Penk/Sdc1/Adipoq/Pfkfb1/Cib2	5
GO:0034389	lipid droplet organization	3/167	39/28928	0.0769230769230769	13.3247351450944	5.86883076913055	0.00148243438637165	0.0221231055146501	0.0164999168112116	Clstn3/Cidec/Pnpla3	3
GO:0071805	potassium ion transmembrane transport	6/167	212/28928	0.0283018867924528	4.90249689300644	4.34566722321079	0.0014939721229842	0.0221741188471187	0.0165379637183892	Kcnk3/Slc24a3/Atp1a2/Kcnt2/Slc1a3/Kcna5	6
GO:0014013	regulation of gliogenesis	5/167	144/28928	0.0347222222222222	6.0146373918829	4.59677397704385	0.00152333855109239	0.022487770719099	0.0167718924401922	Dusp10/Pparg/Ntrk3/Atf5/Zcchc24	5
GO:0000272	polysaccharide catabolic process	3/167	40/28928	0.075	12.9916167664671	5.78304991675924	0.00159588117130504	0.0234319971980326	0.017476118089843	Ppp1r3b/Ppp1r3d/Ppp1r3c	3
GO:0051224	negative regulation of protein transport	5/167	146/28928	0.0342465753424658	5.93224509884341	4.55269478245605	0.00161871986693321	0.0236402350620032	0.0176314266395483	Adipoq/Gnao1/Apod/Ccn3/Pde3b	5
GO:0016055	Wnt signaling pathway	9/167	467/28928	0.019271948608137	3.33831694213286	3.8819030190712	0.00163537815416218	0.0237312190139472	0.0176992845466237	Mark1/Tiam1/Sdc1/Apcdd1/Sfrp2/Nfatc4/Fzd2/Axin2/Lrp1	9
GO:0001764	neuron migration	6/167	216/28928	0.0277777777777778	4.81170991350632	4.28472483631304	0.00164232896141927	0.0237312190139472	0.0176992845466237	Mark1/Gja1/Nr4a2/Nav1/Ntrk2/Ntrk3	6
GO:0008643	carbohydrate transport	5/167	147/28928	0.0340136054421769	5.89188969000774	4.53096101301178	0.00166802228681941	0.0239756256068622	0.0178815685595322	Fabp5/Adipoq/Ffar4/Aoc3/Trarg1	5
GO:0046661	male sex differentiation	6/167	217/28928	0.0276497695852535	4.78953613510307	4.26972301362398	0.0016811085183687	0.0240372113280885	0.0179275005954446	Gja1/Scx/Sdc1/Sfrp2/Rbp4/Mamld1	6
GO:0008406	gonad development	7/167	296/28928	0.0236486486486486	4.0964557371743	4.08030691603043	0.00172211797093559	0.0244093229209083	0.0182050299107547	Gja1/Scx/Sdc1/Sfrp2/Rbp4/Ptprn/Mamld1	7
GO:0019336	phenol-containing compound catabolic process	2/167	11/28928	0.181818181818182	31.4948285247686	7.70821577024344	0.00176076038645879	0.0244093229209083	0.0182050299107547	Moxd1/Dio2	2
GO:0099538	synaptic signaling via neuropeptide	2/167	11/28928	0.181818181818182	31.4948285247686	7.70821577024344	0.00176076038645879	0.0244093229209083	0.0182050299107547	Penk/Ntrk2	2
GO:1900147	regulation of Schwann cell migration	2/167	11/28928	0.181818181818182	31.4948285247686	7.70821577024344	0.00176076038645879	0.0244093229209083	0.0182050299107547	Tiam1/Lrp1	2
GO:1903367	positive regulation of fear response	2/167	11/28928	0.181818181818182	31.4948285247686	7.70821577024344	0.00176076038645879	0.0244093229209083	0.0182050299107547	Gja1/Penk	2
GO:1904338	regulation of dopaminergic neuron differentiation	2/167	11/28928	0.181818181818182	31.4948285247686	7.70821577024344	0.00176076038645879	0.0244093229209083	0.0182050299107547	Tiam1/Sfrp2	2
GO:0032373	positive regulation of sterol transport	3/167	42/28928	0.0714285714285714	12.3729683490163	5.62034162743078	0.00183874114237233	0.0252341812051198	0.0188202280375058	Adipoq/Pparg/Lrp1	3
GO:0032376	positive regulation of cholesterol transport	3/167	42/28928	0.0714285714285714	12.3729683490163	5.62034162743078	0.00183874114237233	0.0252341812051198	0.0188202280375058	Adipoq/Pparg/Lrp1	3
GO:0045137	development of primary sexual characteristics	7/167	300/28928	0.0233333333333333	4.04183632734531	4.03560738025501	0.00185780695126942	0.0253683539195839	0.0189202971089807	Gja1/Scx/Sdc1/Sfrp2/Rbp4/Ptprn/Mamld1	7
GO:0001894	tissue homeostasis	7/167	301/28928	0.0232558139534884	4.02840829967971	4.02455344296498	0.00189299133174555	0.0255928679554312	0.0190877447989976	Scx/Acaca/Snx10/Rbp4/Slc28a2/Ank/Cib2	7
GO:0060249	anatomical structure homeostasis	7/167	301/28928	0.0232558139534884	4.02840829967971	4.02455344296498	0.00189299133174555	0.0255928679554312	0.0190877447989976	Scx/Acaca/Snx10/Rbp4/Slc28a2/Ank/Cib2	7
GO:0000302	response to reactive oxygen species	6/167	223/28928	0.0269058295964126	4.66066969200612	4.18159667557402	0.00192859919774286	0.0259458345272697	0.0193509953208838	Sdc1/Apod/Ptprn/Ucp1/Ucp3/Kcna5	6
GO:0032885	regulation of polysaccharide biosynthetic process	3/167	43/28928	0.0697674418604651	12.0852248990391	5.54307165535957	0.00196832747713973	0.0263505016670029	0.0196528053058069	Ppp1r3b/Ppp1r3d/Ppp1r3c	3
GO:0010827	regulation of D-glucose transmembrane transport	4/167	92/28928	0.0434782608695652	7.53137203853163	4.78122047026163	0.00201734051138448	0.0267444511485001	0.019946621816704	Fabp5/Adipoq/Ffar4/Aoc3	4
GO:0042246	tissue regeneration	4/167	92/28928	0.0434782608695652	7.53137203853163	4.78122047026163	0.00201734051138448	0.0267444511485001	0.019946621816704	Dusp10/Gja1/Apod/Ccn3	4
GO:1905039	carboxylic acid transmembrane transport	5/167	155/28928	0.032258064516129	5.58779215762024	4.36400212338937	0.00210304264304846	0.0272441223413477	0.0203192879918703	Slc7a6/Thbs1/Abcd2/Slc1a3/Slc36a2	5
GO:0046621	negative regulation of organ growth	3/167	44/28928	0.0681818181818182	11.8105606967882	5.46831887736851	0.00210346345555433	0.0272441223413477	0.0203192879918703	Gja1/Mapk11/Rbp4	3
GO:0036135	Schwann cell migration	2/167	12/28928	0.166666666666667	28.8702594810379	7.35818104839002	0.00210491022117333	0.0272441223413477	0.0203192879918703	Tiam1/Lrp1	2
GO:0071871	response to epinephrine	2/167	12/28928	0.166666666666667	28.8702594810379	7.35818104839002	0.00210491022117333	0.0272441223413477	0.0203192879918703	Penk/Adipoq	2
GO:0097017	renal protein absorption	2/167	12/28928	0.166666666666667	28.8702594810379	7.35818104839002	0.00210491022117333	0.0272441223413477	0.0203192879918703	Adipoq/Kirrel1	2
GO:0060395	SMAD protein signal transduction	4/167	94/28928	0.0425531914893617	7.371130080265	4.71450275963741	0.00218218541262556	0.0277330041786136	0.0206839072194945	Pparg/Ccn3/Lrp1/Bmper	4
GO:0071901	negative regulation of protein serine/threonine kinase activity	4/167	94/28928	0.0425531914893617	7.371130080265	4.71450275963741	0.00218218541262556	0.0277330041786136	0.0206839072194945	Dusp10/Adipoq/Sfrp2/Pparg	4
GO:0010001	glial cell differentiation	7/167	309/28928	0.0226537216828479	3.9241129391702	3.9378040131856	0.00219343520982513	0.0277330041786136	0.0206839072194945	Dusp10/Pparg/Pfkfb3/Ntrk2/Ntrk3/Atf5/Lrp1	7
GO:1901888	regulation of cell junction assembly	7/167	309/28928	0.0226537216828479	3.9241129391702	3.9378040131856	0.00219343520982513	0.0277330041786136	0.0206839072194945	Mark1/Gja1/Clstn3/Apod/Ntrk2/Ntrk3/Lrp1	7
GO:0008217	regulation of blood pressure	6/167	229/28928	0.0262008733624454	4.53855607562168	4.09655116660822	0.00220274808561132	0.0277330041786136	0.0206839072194945	Gja1/Adipoq/Aoc3/Pparg/Atp1a2/Acta2	6
GO:0032368	regulation of lipid transport	5/167	157/28928	0.0318471337579618	5.51661009191807	4.32407173946298	0.00222361207809245	0.0277330041786136	0.0206839072194945	Adipoq/Pparg/Thbs1/Apoc1/Lrp1	5
GO:0001504	neurotransmitter uptake	3/167	45/28928	0.0666666666666667	11.5481037924152	5.3959441218398	0.00224423065670949	0.0277330041786136	0.0206839072194945	Nat8l/Slc22a3/Atp1a2	3
GO:0010874	regulation of cholesterol efflux	3/167	45/28928	0.0666666666666667	11.5481037924152	5.3959441218398	0.00224423065670949	0.0277330041786136	0.0206839072194945	Adipoq/Pparg/Lrp1	3
GO:0050922	negative regulation of chemotaxis	3/167	45/28928	0.0666666666666667	11.5481037924152	5.3959441218398	0.00224423065670949	0.0277330041786136	0.0206839072194945	Thbs1/Ccn3/Nbl1	3
GO:0055078	sodium ion homeostasis	3/167	45/28928	0.0666666666666667	11.5481037924152	5.3959441218398	0.00224423065670949	0.0277330041786136	0.0206839072194945	Scn7a/Atp1a2/Slc1a3	3
GO:0033559	unsaturated fatty acid metabolic process	5/167	158/28928	0.0316455696202532	5.48169483817176	4.30436247532723	0.00228574977408728	0.027992747233329	0.020877629515501	Fabp5/Scd3/Elovl6/Scd1/Abcd2	5
GO:1903825	organic acid transmembrane transport	5/167	158/28928	0.0316455696202532	5.48169483817176	4.30436247532723	0.00228574977408728	0.027992747233329	0.020877629515501	Slc7a6/Thbs1/Abcd2/Slc1a3/Slc36a2	5
GO:0002021	response to dietary excess	3/167	46/28928	0.0652173913043478	11.2970580577974	5.32581881698698	0.0023907087058789	0.0288894932555543	0.0215464431573157	Pparg/Pnpla3/Ucp1	3
GO:0019432	triglyceride biosynthetic process	3/167	46/28928	0.0652173913043478	11.2970580577974	5.32581881698698	0.0023907087058789	0.0288894932555543	0.0215464431573157	Pnpla3/Thrsp/Agpat2	3
GO:0070873	regulation of glycogen metabolic process	3/167	46/28928	0.0652173913043478	11.2970580577974	5.32581881698698	0.0023907087058789	0.0288894932555543	0.0215464431573157	Ppp1r3b/Ppp1r3d/Ppp1r3c	3
GO:0072659	protein localization to plasma membrane	7/167	315/28928	0.0222222222222222	3.84936793080506	3.87462836840713	0.00244198677531316	0.0293791448607059	0.0219116364953905	Mrap/Adipoq/Prkg2/Trarg1/Skap1/Ehd2/Lrp1	7
GO:0051216	cartilage development	6/167	234/28928	0.0256410256410256	4.44157838169814	4.02789359323603	0.00245285052926193	0.0293804157693611	0.0219125843680602	Scx/Sfrp2/Thbs1/Prkg2/Axin2/Ccn3	6
GO:0042761	very long-chain fatty acid biosynthetic process	2/167	13/28928	0.153846153846154	26.6494702901889	7.04849540082467	0.00247820409677078	0.0295118856326638	0.0220106375914758	Elovl6/Hacd4	2
GO:0001933	negative regulation of protein phosphorylation	7/167	316/28928	0.0221518987341772	3.83718638672023	3.86425024215466	0.00248543892182815	0.0295118856326638	0.0220106375914758	Dusp10/Fabp4/Adipoq/Sfrp2/Pparg/Ntrk3/Kirrel1	7
GO:0050920	regulation of chemotaxis	6/167	235/28928	0.025531914893617	4.422678048159	4.01439352745707	0.00250533226600103	0.0295526193227815	0.0220410177068674	Tiam1/Thbs1/Itga2/Ccn3/Ntrk3/Nbl1	6
GO:0007178	cell surface receptor protein serine/threonine kinase signaling pathway	8/167	405/28928	0.0197530864197531	3.42166038293783	3.73982335968902	0.0025314833826215	0.0295526193227815	0.0220410177068674	Scx/Sfrp2/Pparg/Thbs1/Ccn3/Lrp1/Nbl1/Bmper	8
GO:0005978	glycogen biosynthetic process	3/167	47/28928	0.0638297872340425	11.0566951203975	5.2578239730162	0.00254297529873806	0.0295526193227815	0.0220410177068674	Ppp1r3b/Ppp1r3d/Ppp1r3c	3
GO:0009250	glucan biosynthetic process	3/167	47/28928	0.0638297872340425	11.0566951203975	5.2578239730162	0.00254297529873806	0.0295526193227815	0.0220410177068674	Ppp1r3b/Ppp1r3d/Ppp1r3c	3
GO:0071542	dopaminergic neuron differentiation	3/167	47/28928	0.0638297872340425	11.0566951203975	5.2578239730162	0.00254297529873806	0.0295526193227815	0.0220410177068674	Tiam1/Nr4a2/Sfrp2	3
GO:0043542	endothelial cell migration	6/167	237/28928	0.0253164556962025	4.38535587053741	3.98761849190941	0.00261282425632012	0.0300129865123058	0.0223843700596703	Hdac9/Dcn/Pparg/Thbs1/Ccn3/Bmper	6
GO:0014074	response to purine-containing compound	5/167	163/28928	0.0306748466257669	5.31354468976158	4.20827252976955	0.00261555869276044	0.0300129865123058	0.0223843700596703	Penk/Sdc1/Adipoq/Pfkfb1/Cib2	5
GO:1904950	negative regulation of establishment of protein localization	5/167	163/28928	0.0306748466257669	5.31354468976158	4.20827252976955	0.00261555869276044	0.0300129865123058	0.0223843700596703	Adipoq/Gnao1/Apod/Ccn3/Pde3b	5
GO:0045685	regulation of glial cell differentiation	4/167	99/28928	0.0404040404040404	6.99885078328192	4.55594853852268	0.00263449523600003	0.0301037928431635	0.0224520954928873	Dusp10/Pparg/Ntrk3/Atf5	4
GO:0045667	regulation of osteoblast differentiation	5/167	164/28928	0.0304878048780488	5.28114502701913	4.18952866701191	0.00268544812023988	0.0305581617348963	0.0227909741783516	Ffar4/Sfrp2/Pparg/Axin2/Smoc1	5
GO:0001937	negative regulation of endothelial cell proliferation	3/167	48/28928	0.0625	10.8263473053892	5.19184928135125	0.00270110622534911	0.0306088012507404	0.0228287422845623	Gja1/Pparg/Thbs1	3
GO:1903115	regulation of actin filament-based movement	3/167	49/28928	0.0612244897959184	10.6054014420139	5.12779231532893	0.00286517539391094	0.0315907396790361	0.0235610943664109	Atp1a2/Fxyd1/Acta2	3
GO:0006971	hypotonic response	2/167	14/28928	0.142857142857143	24.7459366980325	6.77184762757388	0.00288029812525814	0.0315907396790361	0.0235610943664109	Prkg2/Itga2	2
GO:0019852	L-ascorbic acid metabolic process	2/167	14/28928	0.142857142857143	24.7459366980325	6.77184762757388	0.00288029812525814	0.0315907396790361	0.0235610943664109	Clstn3/Atp1a2	2
GO:0048680	positive regulation of axon regeneration	2/167	14/28928	0.142857142857143	24.7459366980325	6.77184762757388	0.00288029812525814	0.0315907396790361	0.0235610943664109	Ntrk3/Lrp1	2
GO:0071107	response to parathyroid hormone	2/167	14/28928	0.142857142857143	24.7459366980325	6.77184762757388	0.00288029812525814	0.0315907396790361	0.0235610943664109	Gja1/Itga2	2
GO:1903977	positive regulation of glial cell migration	2/167	14/28928	0.142857142857143	24.7459366980325	6.77184762757388	0.00288029812525814	0.0315907396790361	0.0235610943664109	Tiam1/Lrp1	2
GO:2000822	regulation of behavioral fear response	2/167	14/28928	0.142857142857143	24.7459366980325	6.77184762757388	0.00288029812525814	0.0315907396790361	0.0235610943664109	Gja1/Penk	2
GO:2001279	regulation of unsaturated fatty acid biosynthetic process	2/167	14/28928	0.142857142857143	24.7459366980325	6.77184762757388	0.00288029812525814	0.0315907396790361	0.0235610943664109	Fabp5/Abcd2	2
GO:0051591	response to cAMP	4/167	102/28928	0.0392156862745098	6.79300223083245	4.46600837129751	0.00293466885128964	0.032058322531488	0.023909828325244	Penk/Sdc1/Adipoq/Pfkfb1	4
GO:0045923	positive regulation of fatty acid metabolic process	3/167	50/28928	0.06	10.3932934131737	5.0655578191207	0.00303525485427668	0.0328939722501175	0.0245330749499807	Adipoq/Pparg/Abcd2	3
GO:0085029	extracellular matrix assembly	3/167	50/28928	0.06	10.3932934131737	5.0655578191207	0.00303525485427668	0.0328939722501175	0.0245330749499807	Pparg/Thsd4/Lamb3	3
GO:0030178	negative regulation of Wnt signaling pathway	5/167	170/28928	0.0294117647058824	5.09475167312434	4.08019230406609	0.0031335228833913	0.0336915393485892	0.0251279186877836	Apcdd1/Sfrp2/Nfatc4/Axin2/Lrp1	5
GO:0050680	negative regulation of epithelial cell proliferation	5/167	170/28928	0.0294117647058824	5.09475167312434	4.08019230406609	0.0031335228833913	0.0336915393485892	0.0251279186877836	Dusp10/Gja1/Sfrp2/Pparg/Thbs1	5
GO:0071260	cellular response to mechanical stimulus	4/167	104/28928	0.0384615384615385	6.66236757254721	4.40804019072335	0.00314728234113228	0.033693238872018	0.0251291862311299	Gja1/Scx/Itga2/Atp1a2	4
GO:0031400	negative regulation of protein modification process	8/167	420/28928	0.019047619047619	3.29945822640433	3.61721844500111	0.00315835560279627	0.033693238872018	0.0251291862311299	Dusp10/Fabp4/Adipoq/Sfrp2/Pparg/Fxyd1/Ntrk3/Kirrel1	8
GO:0006767	water-soluble vitamin metabolic process	3/167	51/28928	0.0588235294117647	10.1895033462487	5.00505707359271	0.00321141482124048	0.0338249804870654	0.0252274421331964	Clstn3/Vnn3/Atp1a2	3
GO:0019233	sensory perception of pain	4/167	105/28928	0.0380952380952381	6.59891645280867	4.37962562333923	0.00325742767380879	0.0338249804870654	0.0252274421331964	Penk/Fabp5/Itga2/Ccn3	4
GO:0006006	glucose metabolic process	6/167	248/28928	0.0241935483870968	4.19084411821518	3.84547327465607	0.00326712959042309	0.0338249804870654	0.0252274421331964	Fabp5/Adipoq/Apod/Rbp4/Ppp1r3b/Pfkfb1	6
GO:0001837	epithelial to mesenchymal transition	5/167	172/28928	0.0290697674418605	5.03551037459964	4.04488702795602	0.00329418487605549	0.0338249804870654	0.0252274421331964	Mark1/Gja1/Tiam1/Sfrp2/Axin2	5
GO:0010565	regulation of cellular ketone metabolic process	5/167	172/28928	0.0290697674418605	5.03551037459964	4.04488702795602	0.00329418487605549	0.0338249804870654	0.0252274421331964	Fabp5/Adipoq/Pparg/Abcd2/Apoc1	5
GO:0030509	BMP signaling pathway	5/167	172/28928	0.0290697674418605	5.03551037459964	4.04488702795602	0.00329418487605549	0.0338249804870654	0.0252274421331964	Scx/Sfrp2/Pparg/Nbl1/Bmper	5
GO:0006465	signal peptide processing	2/167	15/28928	0.133333333333333	23.0962075848303	6.52265990881687	0.00331085137641081	0.0338249804870654	0.0252274421331964	Arxes2/Arxes1	2
GO:0030497	fatty acid elongation	2/167	15/28928	0.133333333333333	23.0962075848303	6.52265990881687	0.00331085137641081	0.0338249804870654	0.0252274421331964	Elovl6/Hacd4	2
GO:0070572	positive regulation of neuron projection regeneration	2/167	15/28928	0.133333333333333	23.0962075848303	6.52265990881687	0.00331085137641081	0.0338249804870654	0.0252274421331964	Ntrk3/Lrp1	2
GO:1903365	regulation of fear response	2/167	15/28928	0.133333333333333	23.0962075848303	6.52265990881687	0.00331085137641081	0.0338249804870654	0.0252274421331964	Gja1/Penk	2
GO:0070372	regulation of ERK1 and ERK2 cascade	7/167	333/28928	0.021021021021021	3.64129398859938	3.69404134219203	0.00331933166259008	0.0338249804870654	0.0252274421331964	Dusp10/Tiam1/Adipoq/Ffar4/Acta2/Lrp1/Bmper	7
GO:0090287	regulation of cellular response to growth factor stimulus	7/167	333/28928	0.021021021021021	3.64129398859938	3.69404134219203	0.00331933166259008	0.0338249804870654	0.0252274421331964	Dcn/Sfrp2/Pparg/Thbs1/Lrp1/Nbl1/Bmper	7
GO:0071496	cellular response to external stimulus	4/167	106/28928	0.0377358490566038	6.53666252400859	4.35157898559767	0.00337017136012935	0.0340744831549043	0.0254135269150455	Gja1/Scx/Itga2/Atp1a2	4
GO:0051961	negative regulation of nervous system development	5/167	173/28928	0.0289017341040462	5.00640337821467	4.02743909312067	0.00337670202406955	0.0340744831549043	0.0254135269150455	Dusp10/Clstn3/Nfatc4/Ntrk3/Atf5	5
GO:0042304	regulation of fatty acid biosynthetic process	3/167	52/28928	0.0576923076923077	9.99355135882082	4.94620732945053	0.00339372369759574	0.0340744831549043	0.0254135269150455	Fabp5/Abcd2/Apoc1	3
GO:0042572	retinol metabolic process	3/167	52/28928	0.0576923076923077	9.99355135882082	4.94620732945053	0.00339372369759574	0.0340744831549043	0.0254135269150455	Rbp4/Dhrs9/Dhrs7	3
GO:0050728	negative regulation of inflammatory response	5/167	174/28928	0.028735632183908	4.97763094500654	4.0101250708875	0.0034606963521314	0.0346196400647284	0.0258201173756478	Dusp10/Adipoq/Ffar4/Pparg/Ccn3	5
GO:0042326	negative regulation of phosphorylation	7/167	337/28928	0.0207715133531157	3.59807388190977	3.65560882446497	0.00354337154286467	0.0353173273122753	0.0263404684419637	Dusp10/Fabp4/Adipoq/Sfrp2/Pparg/Ntrk3/Kirrel1	7
GO:0060043	regulation of cardiac muscle cell proliferation	3/167	53/28928	0.0566037735849057	9.80499378601288	4.88893129938689	0.00358224809696645	0.0355283447115021	0.0264978500324757	Gja1/Mapk11/Rbp4	3
GO:0010717	regulation of epithelial to mesenchymal transition	4/167	108/28928	0.037037037037037	6.41561321800843	4.29655594818161	0.00360357066462324	0.0355283447115021	0.0264978500324757	Mark1/Tiam1/Sfrp2/Axin2	4
GO:0035773	insulin secretion involved in cellular response to glucose stimulus	4/167	108/28928	0.037037037037037	6.41561321800843	4.29655594818161	0.00360357066462324	0.0355283447115021	0.0264978500324757	Tiam1/Ptprn/Lrp1/Pde3b	4
GO:1903828	negative regulation of protein localization	6/167	254/28928	0.0236220472440945	4.09184780046207	3.77136674581275	0.00367180383550943	0.0360708499092671	0.0269024627857279	Mrap/Adipoq/Gnao1/Apod/Ccn3/Pde3b	6
GO:0030510	regulation of BMP signaling pathway	4/167	109/28928	0.036697247706422	6.35675438114597	4.26956344289177	0.00372428428207816	0.0361934434321982	0.0269938958319889	Sfrp2/Pparg/Nbl1/Bmper	4
GO:0002024	diet induced thermogenesis	2/167	16/28928	0.125	21.6526946107784	6.29659252208793	0.00376952585541939	0.0361934434321982	0.0269938958319889	Pparg/Ucp1	2
GO:0035630	bone mineralization involved in bone maturation	2/167	16/28928	0.125	21.6526946107784	6.29659252208793	0.00376952585541939	0.0361934434321982	0.0269938958319889	Snx10/Phospho1	2
GO:0043508	negative regulation of JUN kinase activity	2/167	16/28928	0.125	21.6526946107784	6.29659252208793	0.00376952585541939	0.0361934434321982	0.0269938958319889	Dusp10/Sfrp2	2
GO:0051895	negative regulation of focal adhesion assembly	2/167	16/28928	0.125	21.6526946107784	6.29659252208793	0.00376952585541939	0.0361934434321982	0.0269938958319889	Apod/Lrp1	2
GO:0150118	negative regulation of cell-substrate junction organization	2/167	16/28928	0.125	21.6526946107784	6.29659252208793	0.00376952585541939	0.0361934434321982	0.0269938958319889	Apod/Lrp1	2
GO:0002686	negative regulation of leukocyte migration	3/167	54/28928	0.0555555555555556	9.62341982701264	4.83315670210528	0.00377705286641395	0.0361934434321982	0.0269938958319889	Apod/Ccn3/Nbl1	3
GO:0006469	negative regulation of protein kinase activity	5/167	178/28928	0.0280898876404494	4.86577406983785	3.94217126167083	0.00381174126977295	0.0362713080409406	0.0270519690335986	Dusp10/Fabp4/Adipoq/Sfrp2/Pparg	5
GO:0050770	regulation of axonogenesis	5/167	178/28928	0.0280898876404494	4.86577406983785	3.94217126167083	0.00381174126977295	0.0362713080409406	0.0270519690335986	Tiam1/Ntrk2/Ntrk3/Lrp1/Map6	5
GO:0014910	regulation of smooth muscle cell migration	4/167	110/28928	0.0363636363636364	6.29896570495373	4.24290663413334	0.00384771224429613	0.0363602150144385	0.0271182778827646	Adipoq/Pparg/Itga2/Lrp1	4
GO:0051899	membrane depolarization	4/167	110/28928	0.0363636363636364	6.29896570495373	4.24290663413334	0.00384771224429613	0.0363602150144385	0.0271182778827646	Cacna1g/Gja1/Dcn/Atp1a2	4
GO:0002685	regulation of leukocyte migration	6/167	257/28928	0.0233463035019455	4.04408304014539	3.73516317378711	0.00388756813255118	0.0364843593470697	0.0272108675582801	Apod/Aoc3/Thbs1/Itga2/Ccn3/Nbl1	6
GO:0007623	circadian rhythm	6/167	257/28928	0.0233463035019455	4.04408304014539	3.73516317378711	0.00388756813255118	0.0364843593470697	0.0272108675582801	Adipoq/Pparg/Prkg2/Ntrk2/Ntrk3/Atf5	6
GO:0032881	regulation of polysaccharide metabolic process	3/167	55/28928	0.0545454545454545	9.44844855743059	4.77881585206774	0.00397820110882076	0.0370800929289744	0.0276551792547806	Ppp1r3b/Ppp1r3d/Ppp1r3c	3
GO:0032965	regulation of collagen biosynthetic process	3/167	55/28928	0.0545454545454545	9.44844855743059	4.77881585206774	0.00397820110882076	0.0370800929289744	0.0276551792547806	Scx/Pparg/Itga2	3
GO:0007189	adenylate cyclase-activating G protein-coupled receptor signaling pathway	5/167	180/28928	0.0277777777777778	4.81170991350632	3.90895092803822	0.00399651100745464	0.0371240529297912	0.0276879656262969	Adcy3/Mrap/Prkar2b/Adgrf1/Ffar4	5
GO:0010594	regulation of endothelial cell migration	5/167	181/28928	0.0276243093922652	4.78512588083501	3.8925239425424	0.00409125926961744	0.0378753527638143	0.0282483021827288	Hdac9/Dcn/Pparg/Thbs1/Bmper	5
GO:0006814	sodium ion transport	6/167	260/28928	0.0230769230769231	3.99742054352833	3.69950482376776	0.00411259793805741	0.0379442735433607	0.0282997048724789	Cacna1g/Slc24a3/Scn7a/Slc10a6/Atp1a2/Fxyd1	6
GO:0060100	positive regulation of phagocytosis, engulfment	2/167	17/28928	0.117647058823529	20.3790066924974	6.0902112735572	0.00425598648069368	0.0385946549048453	0.0287847741297291	Pparg/Itga2	2
GO:0090494	dopamine uptake	2/167	17/28928	0.117647058823529	20.3790066924974	6.0902112735572	0.00425598648069368	0.0385946549048453	0.0287847741297291	Nat8l/Slc22a3	2
GO:1901334	lactone metabolic process	2/167	17/28928	0.117647058823529	20.3790066924974	6.0902112735572	0.00425598648069368	0.0385946549048453	0.0287847741297291	Clstn3/Atp1a2	2
GO:1902001	fatty acid transmembrane transport	2/167	17/28928	0.117647058823529	20.3790066924974	6.0902112735572	0.00425598648069368	0.0385946549048453	0.0287847741297291	Thbs1/Abcd2	2
GO:1905155	positive regulation of membrane invagination	2/167	17/28928	0.117647058823529	20.3790066924974	6.0902112735572	0.00425598648069368	0.0385946549048453	0.0287847741297291	Pparg/Itga2	2
GO:0002064	epithelial cell development	6/167	262/28928	0.0229007633587786	3.96690588289071	3.67602798912629	0.00426788201437689	0.0385946549048453	0.0287847741297291	Gja1/Hpse/Fasn/Sdc1/Adipoq/Acta2	6
GO:0001508	action potential	5/167	184/28928	0.0271739130434783	4.70710752408227	3.84395623660067	0.00438513390712547	0.0392672447185068	0.0292864069572783	Cacna1g/Atp1a2/Ntrk2/Ntrk3/Kcna5	5
GO:0035725	sodium ion transmembrane transport	5/167	184/28928	0.0271739130434783	4.70710752408227	3.84395623660067	0.00438513390712547	0.0392672447185068	0.0292864069572783	Cacna1g/Slc24a3/Scn7a/Atp1a2/Fxyd1	5
GO:0003254	regulation of membrane depolarization	3/167	57/28928	0.0526315789473684	9.11692404664355	4.67418544702779	0.00439977183590739	0.0392672447185068	0.0292864069572783	Cacna1g/Gja1/Dcn	3
GO:0010596	negative regulation of endothelial cell migration	3/167	57/28928	0.0526315789473684	9.11692404664355	4.67418544702779	0.00439977183590739	0.0392672447185068	0.0292864069572783	Dcn/Pparg/Thbs1	3
GO:0060349	bone morphogenesis	4/167	115/28928	0.0347826086956522	6.0250976308253	4.11440583108239	0.00450655973480455	0.0399797104784094	0.0298177801752672	Scx/Thbs1/Phospho1/Axin2	4
GO:0042180	cellular ketone metabolic process	6/167	265/28928	0.0226415094339623	3.92199751440515	3.64124498606506	0.00450887983425488	0.0399797104784094	0.0298177801752672	Fabp5/Adipoq/Pparg/Dhrs9/Abcd2/Apoc1	6
GO:0071772	response to BMP	5/167	186/28928	0.0268817204301075	4.65649346468354	3.81215651821913	0.0045892216741778	0.0403186927709874	0.0300706009026424	Scx/Sfrp2/Pparg/Nbl1/Bmper	5
GO:0071773	cellular response to BMP stimulus	5/167	186/28928	0.0268817204301075	4.65649346468354	3.81215651821913	0.0045892216741778	0.0403186927709874	0.0300706009026424	Scx/Sfrp2/Pparg/Nbl1/Bmper	5
GO:0007188	adenylate cyclase-modulating G protein-coupled receptor signaling pathway	6/167	266/28928	0.0225563909774436	3.90725316284724	3.62976381176505	0.00459140001895902	0.0403186927709874	0.0300706009026424	Adcy3/Mrap/Prkar2b/Gnao1/Adgrf1/Ffar4	6
GO:0001662	behavioral fear response	3/167	58/28928	0.0517241379310345	8.95973570101177	4.62378034593611	0.00462031200383206	0.0404159000166179	0.0301431002841279	Gja1/Penk/Atp1a2	3
GO:0030301	cholesterol transport	4/167	116/28928	0.0344827586206897	5.97315713400785	4.08961490984837	0.004646866570933	0.0404159000166179	0.0301431002841279	Adipoq/Pparg/Apoc1/Lrp1	4
GO:0048640	negative regulation of developmental growth	4/167	116/28928	0.0344827586206897	5.97315713400785	4.08961490984837	0.004646866570933	0.0404159000166179	0.0301431002841279	Dusp10/Gja1/Mapk11/Rbp4	4
GO:0071900	regulation of protein serine/threonine kinase activity	6/167	268/28928	0.0223880597014925	3.87809455715435	3.60696812533697	0.0047597744840663	0.0412234170880936	0.0307453649387967	Dusp10/Adipoq/Sfrp2/Pparg/Thbs1/Ntrk3	6
GO:0090493	catecholamine uptake	2/167	18/28928	0.111111111111111	19.2468396540253	5.90075801143883	0.00476990106182261	0.0412234170880936	0.0307453649387967	Nat8l/Slc22a3	2
GO:0002209	behavioral defense response	3/167	59/28928	0.0508474576271186	8.80787577387598	4.5745773235197	0.00484743105444429	0.0416299817914697	0.0310485901699758	Gja1/Penk/Atp1a2	3
GO:0014014	negative regulation of gliogenesis	3/167	59/28928	0.0508474576271186	8.80787577387598	4.5745773235197	0.00484743105444429	0.0416299817914697	0.0310485901699758	Dusp10/Ntrk3/Atf5	3
GO:0055088	lipid homeostasis	5/167	189/28928	0.0264550264550265	4.58258087000602	3.76529511433464	0.00490790216101801	0.0420171811966777	0.0313373723199797	Hdac9/Acaca/Fabp4/Scd1/Pnpla3	5
GO:0016525	negative regulation of angiogenesis	4/167	118/28928	0.0338983050847458	5.87191718258398	4.04089172710952	0.0049362377687581	0.0421277042077449	0.0314198029031149	Dcn/Pparg/Thbs1/Pde3b	4
GO:0006865	amino acid transport	5/167	190/28928	0.0263157894736842	4.55846202332178	3.74989241457454	0.00501753346450112	0.0426881118116902	0.0318377676793234	Gja1/Slc7a6/Ntrk2/Slc1a3/Slc36a2	5
GO:0045833	negative regulation of lipid metabolic process	4/167	119/28928	0.0336134453781513	5.82257334071353	4.01694765311232	0.00508535625326582	0.0431307699617049	0.0321679122264445	Apod/Cidec/Apoc1/Pde3b	4
GO:0033673	negative regulation of kinase activity	5/167	191/28928	0.0261780104712042	4.53459573000596	3.73459628128505	0.00512889113344932	0.0433653302955111	0.0323428526746763	Dusp10/Fabp4/Adipoq/Sfrp2/Pparg	5
GO:0070371	ERK1 and ERK2 cascade	7/167	362/28928	0.0193370165745856	3.34958811658451	3.42790871893369	0.00521524728401179	0.0433831417727348	0.0323561368807423	Dusp10/Tiam1/Adipoq/Ffar4/Acta2/Lrp1/Bmper	7
GO:0015918	sterol transport	4/167	120/28928	0.0333333333333333	5.77405189620758	3.99327433425907	0.00523746572479045	0.0433831417727348	0.0323561368807423	Adipoq/Pparg/Apoc1/Lrp1	4
GO:2000181	negative regulation of blood vessel morphogenesis	4/167	120/28928	0.0333333333333333	5.77405189620758	3.99327433425907	0.00523746572479045	0.0433831417727348	0.0323561368807423	Dcn/Pparg/Thbs1/Pde3b	4
GO:0035296	regulation of tube diameter	5/167	192/28928	0.0260416666666667	4.51097804391218	3.71940536152944	0.00524198959648411	0.0433831417727348	0.0323561368807423	Cacna1g/Gja1/Atp1a2/Acta2/Kcna5	5
GO:0097746	blood vessel diameter maintenance	5/167	192/28928	0.0260416666666667	4.51097804391218	3.71940536152944	0.00524198959648411	0.0433831417727348	0.0323561368807423	Cacna1g/Gja1/Atp1a2/Acta2/Kcna5	5
GO:0002689	negative regulation of leukocyte chemotaxis	2/167	19/28928	0.105263157894737	18.2338480932871	5.72598846505712	0.00531094027768913	0.0433831417727348	0.0323561368807423	Ccn3/Nbl1	2
GO:0015697	quaternary ammonium group transport	2/167	19/28928	0.105263157894737	18.2338480932871	5.72598846505712	0.00531094027768913	0.0433831417727348	0.0323561368807423	Slc7a6/Slc22a3	2
GO:0141161	regulation of cAMP/PKA signal transduction	2/167	19/28928	0.105263157894737	18.2338480932871	5.72598846505712	0.00531094027768913	0.0433831417727348	0.0323561368807423	Adipoq/Prkar2b	2
GO:1902430	negative regulation of amyloid-beta formation	2/167	19/28928	0.105263157894737	18.2338480932871	5.72598846505712	0.00531094027768913	0.0433831417727348	0.0323561368807423	Rtn1/Ntrk2	2
GO:0031103	axon regeneration	3/167	61/28928	0.0491803278688525	8.51909296161775	4.47958196965577	0.00532162302961046	0.0433831417727348	0.0323561368807423	Apod/Ntrk3/Lrp1	3
GO:0035567	non-canonical Wnt signaling pathway	3/167	61/28928	0.0491803278688525	8.51909296161775	4.47958196965577	0.00532162302961046	0.0433831417727348	0.0323561368807423	Tiam1/Sfrp2/Fzd2	3
GO:0050918	positive chemotaxis	3/167	61/28928	0.0491803278688525	8.51909296161775	4.47958196965577	0.00532162302961046	0.0433831417727348	0.0323561368807423	Itga2/Ntrk3/Lrp1	3
GO:0035150	regulation of tube size	5/167	193/28928	0.0259067357512953	4.48760510067947	3.70431832665024	0.00535684324819559	0.0435245336753014	0.0324615901874032	Cacna1g/Gja1/Atp1a2/Acta2/Kcna5	5
GO:0048511	rhythmic process	7/167	364/28928	0.0192307692307692	3.33118378627361	3.41055954119246	0.00537084139457216	0.0435245336753014	0.0324615901874032	Adipoq/Pparg/Prkg2/Ptprn/Ntrk2/Ntrk3/Atf5	7
GO:1901343	negative regulation of vasculature development	4/167	121/28928	0.0330578512396694	5.72633245904884	3.96986628261903	0.00539259271272909	0.0435715109421986	0.0324966269047985	Dcn/Pparg/Thbs1/Pde3b	4
GO:0055074	calcium ion homeostasis	7/167	365/28928	0.0191780821917808	3.32205725535231	3.40193012169115	0.0054499338127252	0.043904924019329	0.0327452939842362	Snx10/Slc24a3/Sgcd/Fxyd1/Ank/S100b/Cib2	7
GO:0016052	carbohydrate catabolic process	5/167	194/28928	0.0257731958762887	4.46447311562442	3.68933387170902	0.00547346644784756	0.0439648143207991	0.0327899615374149	Ppp1r3b/Pfkfb1/Pfkfb3/Ppp1r3d/Ppp1r3c	5
GO:0046460	neutral lipid biosynthetic process	3/167	62/28928	0.0483870967741935	8.38168823643037	4.43369875975401	0.00556880055186065	0.0444689892021387	0.0331659866662061	Pnpla3/Thrsp/Agpat2	3
GO:0046463	acylglycerol biosynthetic process	3/167	62/28928	0.0483870967741935	8.38168823643037	4.43369875975401	0.00556880055186065	0.0444689892021387	0.0331659866662061	Pnpla3/Thrsp/Agpat2	3
GO:0007219	Notch signaling pathway	5/167	195/28928	0.0256410256410256	4.44157838169814	3.67445071494201	0.00559187351809418	0.0445230512475662	0.0332063073730619	Cfd/Timp4/Ccn3/Hp/Kcna5	5
GO:0009895	negative regulation of catabolic process	7/167	367/28928	0.0190735694822888	3.30395340109971	3.38476062970251	0.00561073882047721	0.0445433945311723	0.0332214798580887	Cidec/Ppp1r3b/Axin2/Pfkfb1/Timp4/Apoc1/Pde3b	7
GO:0001667	ameboidal-type cell migration	6/167	278/28928	0.0215827338129496	3.73859475294016	3.49619621945531	0.00567061528153171	0.0448882618372844	0.0334786897628188	Dusp10/Gja1/Thbs1/Itga2/Acta2/Ccn3	6
GO:0050764	regulation of phagocytosis	4/167	123/28928	0.032520325203252	5.63322136215374	3.92382480506382	0.00571200426464386	0.0450852128518566	0.0336255803227437	Adipoq/Pparg/Itga2/Lrp1	4
GO:1903522	regulation of blood circulation	6/167	279/28928	0.021505376344086	3.72519477174683	3.48540184962806	0.00576823104448891	0.0453529428674928	0.0338252594764203	Cacna1g/Gja1/Gnao1/Atp1a2/Fxyd1/Kcna5	6
GO:0010712	regulation of collagen metabolic process	3/167	63/28928	0.0476190476190476	8.24864556601083	4.38883547709863	0.00582276619373734	0.0453529428674928	0.0338252594764203	Scx/Pparg/Itga2	3
GO:0010812	negative regulation of cell-substrate adhesion	3/167	63/28928	0.0476190476190476	8.24864556601083	4.38883547709863	0.00582276619373734	0.0453529428674928	0.0338252594764203	Apod/Thbs1/Lrp1	3
GO:0043030	regulation of macrophage activation	3/167	63/28928	0.0476190476190476	8.24864556601083	4.38883547709863	0.00582276619373734	0.0453529428674928	0.0338252594764203	Cd1d1/Pparg/Thbs1	3
GO:0048712	negative regulation of astrocyte differentiation	2/167	20/28928	0.1	17.3221556886228	5.56405524206992	0.0058787776547391	0.0453529428674928	0.0338252594764203	Ntrk3/Atf5	2
GO:0060099	regulation of phagocytosis, engulfment	2/167	20/28928	0.1	17.3221556886228	5.56405524206992	0.0058787776547391	0.0453529428674928	0.0338252594764203	Pparg/Itga2	2
GO:0097623	potassium ion export across plasma membrane	2/167	20/28928	0.1	17.3221556886228	5.56405524206992	0.0058787776547391	0.0453529428674928	0.0338252594764203	Kcnt2/Kcna5	2
GO:1905809	negative regulation of synapse organization	2/167	20/28928	0.1	17.3221556886228	5.56405524206992	0.0058787776547391	0.0453529428674928	0.0338252594764203	Clstn3/Nfatc4	2
GO:0141091	transforming growth factor beta receptor superfamily signaling pathway	7/167	371/28928	0.0188679245283019	3.26833126200429	3.35077359637697	0.00594299468940086	0.0457192070331092	0.0340984276471184	Scx/Sfrp2/Pparg/Thbs1/Lrp1/Nbl1/Bmper	7
GO:0071560	cellular response to transforming growth factor beta stimulus	6/167	281/28928	0.0213523131672598	3.69868092995504	3.46396159543714	0.00596713951538778	0.0457760056643933	0.0341407893621388	Scx/Penk/Pparg/Thbs1/Acta2/Lrp1	6
GO:0006066	alcohol metabolic process	7/167	372/28928	0.0188172043010753	3.25954542527848	3.342349049317	0.00602831099672451	0.0459869199219403	0.034298094027233	Moxd1/Grk3/Rbp4/Dhrs9/Dhrs7/Apoc1/Lrp1	7
GO:0007548	sex differentiation	7/167	372/28928	0.0188172043010753	3.25954542527848	3.342349049317	0.00602831099672451	0.0459869199219403	0.034298094027233	Gja1/Scx/Sdc1/Sfrp2/Rbp4/Ptprn/Mamld1	7
GO:0019318	hexose metabolic process	6/167	283/28928	0.0212014134275618	3.67254184211083	3.44271649343874	0.0061710090473192	0.0469443613042583	0.0350121756533138	Fabp5/Adipoq/Apod/Rbp4/Ppp1r3b/Pfkfb1	6
GO:0046887	positive regulation of hormone secretion	5/167	200/28928	0.025	4.33053892215569	3.601511098752	0.00621116549914852	0.0471185916060406	0.0351421205872877	Gja1/Ffar4/Pparg/Rbp4/Lrp1	5
GO:0006911	phagocytosis, engulfment	3/167	65/28928	0.0461538461538462	7.99484108705666	4.30201319731606	0.00635125381107997	0.0479151219835895	0.0357361911149745	Pparg/Thbs1/Itga2	3
GO:0042596	fear response	3/167	65/28928	0.0461538461538462	7.99484108705666	4.30201319731606	0.00635125381107997	0.0479151219835895	0.0357361911149745	Gja1/Penk/Atp1a2	3
GO:0032963	collagen metabolic process	4/167	127/28928	0.031496062992126	5.45579706728276	3.83470025666201	0.0063881803909265	0.0480054188358348	0.035803536567419	Scx/Mmp25/Pparg/Itga2	4
GO:0062013	positive regulation of small molecule metabolic process	5/167	202/28928	0.0247524752475248	4.28766229916405	3.57300192712215	0.00647186621900941	0.0480054188358348	0.035803536567419	Adipoq/Pparg/Ppp1r3b/Pfkfb1/Abcd2	5
GO:1990138	neuron projection extension	5/167	202/28928	0.0247524752475248	4.28766229916405	3.57300192712215	0.00647186621900941	0.0480054188358348	0.035803536567419	Tiam1/Clstn3/Ntrk3/Lrp1/S100b	5
GO:1902992	negative regulation of amyloid precursor protein catabolic process	2/167	21/28928	0.0952380952380952	16.4972911320217	5.41342183372596	0.00647308954540302	0.0480054188358348	0.035803536567419	Rtn1/Ntrk2	2
GO:1905153	regulation of membrane invagination	2/167	21/28928	0.0952380952380952	16.4972911320217	5.41342183372596	0.00647308954540302	0.0480054188358348	0.035803536567419	Pparg/Itga2	2
GO:0006898	receptor-mediated endocytosis	6/167	286/28928	0.020979020979021	3.63401867593484	3.4112075057069	0.00648626860139987	0.0480054188358348	0.035803536567419	Hpse/Sdc1/Adipoq/Grk3/Apoc1/Lrp1	6
GO:0060560	developmental growth involved in morphogenesis	6/167	286/28928	0.020979020979021	3.63401867593484	3.4112075057069	0.00648626860139987	0.0480054188358348	0.035803536567419	Tiam1/Clstn3/Sfrp2/Ntrk3/Lrp1/S100b	6
GO:0032964	collagen biosynthetic process	3/167	66/28928	0.0454545454545455	7.87370713119216	4.2599815981112	0.00662586796350823	0.0487742463836684	0.0363769456926895	Scx/Pparg/Itga2	3
GO:0046676	negative regulation of insulin secretion	3/167	66/28928	0.0454545454545455	7.87370713119216	4.2599815981112	0.00662586796350823	0.0487742463836684	0.0363769456926895	Gnao1/Ccn3/Pde3b	3
GO:0071559	response to transforming growth factor beta	6/167	288/28928	0.0208333333333333	3.60878243512974	3.39043592445892	0.00670284713230484	0.04912413385876	0.036637899753975	Scx/Penk/Pparg/Thbs1/Acta2/Lrp1	6
GO:0003205	cardiac chamber development	5/167	204/28928	0.0245098039215686	4.24562639427028	3.54486004568338	0.00674015482585418	0.04912413385876	0.036637899753975	Sfrp2/Rbp4/Fzd2/Lrp1/Xirp2	5
GO:0015980	energy derivation by oxidation of organic compounds	7/167	380/28928	0.0184210526315789	3.19092341632524	3.27596379684051	0.00674419825344381	0.04912413385876	0.036637899753975	Adgrf1/Nfatc4/Ppp1r3b/Slc1a3/S100b/Ppp1r3d/Ppp1r3c	7
GO:0034440	lipid oxidation	4/167	129/28928	0.0310077519379845	5.37121106623961	3.79154199598477	0.00674534976090626	0.04912413385876	0.036637899753975	Adipoq/Apod/Pparg/Abcd2	4
GO:0000271	polysaccharide biosynthetic process	3/167	67/28928	0.0447761194029851	7.7561891143087	4.21882444523925	0.00690745462939975	0.0499275186673694	0.0372370824727244	Ppp1r3b/Ppp1r3d/Ppp1r3c	3
GO:0048008	platelet-derived growth factor receptor signaling pathway	3/167	67/28928	0.0447761194029851	7.7561891143087	4.21882444523925	0.00690745462939975	0.0499275186673694	0.0372370824727244	Adipoq/Apod/Lrp1	3
GO:0048738	cardiac muscle tissue development	6/167	290/28928	0.0206896551724138	3.58389428040471	3.36984821281296	0.00692463147676497	0.0499275186673694	0.0372370824727244	Gja1/Mapk11/Sgcd/Myl7/Rbp4/Xirp2	6
GO:0007498	mesoderm development	4/167	130/28928	0.0307692307692308	5.32989405803777	3.77029841192399	0.00692879149576456	0.0499275186673694	0.0372370824727244	Gja1/Scx/Sfrp2/Itga2	4
