# Supplementary material for: A Novel Col4a5-G814fs Knock-In Mouse Model Reveals Phenotypic Heterogeneity Among Truncating COL4A5 Mutations in X-Linked Alport Syndrome
Source: Genes (Basel). 2026 Apr 19;17(4):485. doi: 10.3390/genes17040485 (PMC13115719; doi:10.3390/genes17040485)
Supplement: Supplementary file 1 [file genes-17-00485-s001.zip › Supplementary Table S2.csv]

CellType	Mean_WT	Mean_G5X	Mean_Gly814fs	KW_pvalue	G5X_vs_WT	Gly814fs_vs_WT	Gly814fs_vs_G5X
T cells	757.3	775.36	815.68	0.9565	0.7	1	1
Cytotoxic lymphocytes	45.11	117.97	87.54	0.05091	0.1	0.1	0.4
B lineage	25.18	42.93	39.27	0.1184	0.1	0.2	1
NK cells	36.16	40.14	33.29	0.8371	1	1	0.7
Monocytic lineage	1309.2	1670.2	1524.43	0.1479	0.1	0.4	0.7
Myeloid dendritic cells	50.36	253.96	202.67	0.06081	0.1	0.1	0.7
Neutrophils	7542.26	5675.57	5838.83	0.1931	0.2	0.2	1
Endothelial cells	1096.6	1107.02	1247.03	0.3012	1	0.4	0.2
Fibroblasts	1312.68	4922.22	4357.68	0.06081	0.1	0.1	0.7
